# Supplementary material for: Explainable Machine Learning Models Using Robust Cancer Biomarkers Identification from Paired Differential Gene Expression
Source: Int J Mol Sci. 2024 Nov 19;25(22):12419. doi: 10.3390/ijms252212419 (PMC11594711; doi:10.3390/ijms252212419)
Supplement: Supplementary file 1 [file ijms-25-12419-s001.zip]

Archive with 3 entries (3 files):
- 2024_11_18_ArticuloCarcinomas_SupplementalFigures.pdf
- 2024_11_18_ArticuloCarcinomas_SupplementalMethodology.pdf
- 2024_11_18_ArticuloCarcinomas_SupplementaryTables.xlsx
