# Supplementary material for: Explainable Machine Learning Models Using Robust Cancer Biomarkers Identification from Paired Differential Gene Expression
Source: Int J Mol Sci. 2024 Nov 19;25(22):12419. doi: 10.3390/ijms252212419 (PMC11594711; doi:10.3390/ijms252212419)
Supplement: Supplementary file 1 [file ijms-25-12419-s001.zip › 2024_11_18_ArticuloCarcinomas_SupplementaryTables.xlsx]

## Sheet: Tabla S1
Differentially expressed genes in each carcinoma type following paired differential expression analysis
Breast	Colorectal	Lung	Kidney	Gastric	Liver	Thyroid	Uterus
TNMD	DBNDD1	FGR	CFTR	HSPB6	SLC7A2	AOC1	KLHL13
CFTR	HSPB6	CFTR	HECW1	PDK4	ACSM3	HECW1	DBNDD1
KLHL13	PDK4	AOC1	SLC4A1	USH1C	PRKAR2B	HSPB6	TFPI
CYP26B1	PRSS22	HSPB6	HOXA11	NOX1	SLC13A2	CRLF1	SLC7A2
HSPB6	PRKAR2B	PDK4	THSD7A	CELSR3	SCN4A	TNFRSF12A	HSPB6
PDK4	ABCC8	ZMYND10	PRKAR2B	GPRC5A	SELE	ALDH3B1	PDK4
ABCB5	TMEM132A	CRLF1	ITGAL	CNTN1	CELSR3	GGCT	PRSS22
MEOX1	TNFRSF12A	ARHGAP44	MAP3K9	ATP1A2	MAPK8IP2	PROM1	MEOX1
SOX8	GTF2IRD1	DNAH9	SCIN	FHL1	TENM1	BAIAP3	COPZ2
CX3CL1	ARHGAP44	CACNA2D2	UPP2	DEPDC1	IYD	SYN1	PRKAR2B
DNAH9	SCIN	E2F2	PROM1	MYOC	CD4	ADAM22	TMEM132A
SLC13A2	SLC13A2	CELSR3	MATK	USP2	ANLN	TENM1	CACNA1G
SCN4A	CEACAM7	SEMA3G	CACNA2D2	GPM6B	DCN	IYD	MAP3K9
E2F2	CELSR3	ANOS1	E2F2	FOXP3	EHD3	FMO1	BAIAP2L1
MAPK8IP2	MLXIPL	SYT7	IL32	NEXMIF	NPC1L1	MRC2	GGCT
TENM1	SEMA3G	ANLN	TENM1	NFE2L3	IGF1	PLAUR	PROM1
MLXIPL	ANOS1	SEMA3B	IYD	PTGER3	VSIG2	DCN	CD79B
SEMA3G	CD22	ALOX5	ETV7	POLQ	MARCO	LTF	SELE
ANLN	NR1H4	DPEP1	SEMA3G	METTL24	HGF	ALOX5	E2F2
CLDN11	CLDN11	SLC11A1	CD4	NNAT	PLEKHB1	MAMLD1	ADAM22
GPRC5A	DPEP1	ATP1A2	BTK	PTPRN	CYP3A43	BID	AASS
DPEP1	NPC1L1	VSIG2	SYT7	IL17RB	CPS1	IL20RA	PLEKHG6
IGF1	CLCA1	MARCO	ANLN	LAMC2	C8B	CNTN1	IFFO1
ATP1A2	CLCA4	CYP24A1	DCN	CAMK2B	DEPDC1B	FHL1	ANLN
VSIG2	IGF1	C8B	TYROBP	PSD	MYOM2	AGPAT4	DCN
MARCO	CNTN1	FHL1	LTF	RIMBP2	C6	LRRC7	CD22
SYT13	SLC11A1	DEPDC1	ALOX5	COL11A1	RIPOR3	EPHA3	CLDN11
FHL1	ATP1A2	HSD17B6	CLDN11	CDH3	POLQ	NEXMIF	MAMLD1
DEPDC1	VSIG2	ARNTL2	GPRC5A	CCN5	PRSS8	NFE2L3	TACC3
HSD17B6	FHL1	HMGB3	CD6	NTN1	CAMK2B	COL23A1	ATP1A2
HMGB3	KCNG1	MUSK	ACP3	GLP2R	ARSF	FSTL4	SNAI2
EFCAB1	ARNTL2	ARHGAP31	WAS	MCM10	LTK	METTL24	HGF
DEPDC1B	LRRC7	EFCAB1	DPEP1	MYLK	NGFR	ENTPD2	ADGRA2
MYOM2	STAP1	DEPDC1B	CNTN1	ASPM	EYA2	RASGRF1	SAMD4A
VCAN	OTC	DAPK2	CYP24A1	PDZD4	MCM10	CDH3	CPS1
C6	USP2	MSR1	RUNX3	REEP1	ASPM	CCN5	FHL1
ADRB1	TLL1	C6	PLEKHB1	PYGM	FGFR2	ATP2C2	EHD2
LMO3	BEST2	BARX2	NLRP2	MAOB	PRR11	CDON	DEPDC1
TNFRSF9	PHLPP2	ADRB1	BIRC3	HES2	TRIP13	SNAP91	HSD17B6
EPN3	TG	GPM6B	DEF6	TRIP13	CDH19	NGEF	HMGB3
RAD51	BARX2	PREX2	EHD2	CDH19	SPP2	MPPED2	ARHGAP31
POLQ	GUCA2B	CP	DEPDC1	RPS6KA6	HMMR	IPCEF1	GAB2
PRSS8	GPM6B	ANO2	TYMP	SPEG	FCGR2B	WSCD2	APBA2
ALX4	CP	ARHGAP6	VIM	HMMR	MCM2	PAK3	EFCAB1
NNAT	HDAC9	EPN3	RNASET2	CYP2W1	ABCB11	CAPN6	TIMP2
LAMA3	TNFRSF17	POLQ	SLAMF7	WSCD2	CD5L	FBLN1	MYOM2
CCDC85A	LMO3	CCDC85A	SH2D2A	TACR2	PTGS2	BRINP1	FLT4
GYG2	NFE2L3	GYG2	POU2F2	GTSE1	NOTCH3	DDX43	CDH1
COL11A1	METTL24	RASGRF1	TMSB10	WDR62	CDHR2	EPHA6	RIPOR3
DGAT2	PTPRN	STYK1	STAP1	FAP	CA12	SLC4A4	EPHA3
NGFR	TMCC3	COL11A1	USP2	ADCYAP1R1	GTSE1	LRP2	DSG2
MCM10	PSD	SPAG4	CASR	RIMS1	WDR62	KCNK2	CP
MYLK	CREB3L3	CDH3	VCAN	SCTR	UBE2T	TRPM3	ARHGAP6
COL17A1	COL11A1	CCN5	MSR1	PGR	AFM	WNT11	LMO3
ASPM	CDH3	CHI3L2	SOX30	ORC1	KCNN2	FOLH1	CELF2
PRR11	DGAT2	CALCRL	BARX2	ADAMTS2	NDC80	NOX4	COL9A2
PYGM	LTK	MCM10	LCP2	GNAO1	CXCL2	PHACTR3	PER3
PITX1	CCN5	COL17A1	ADRB1	AURKA	SEMA5B	CPXM1	EPN3
MAOB	NGFR	NGEF	GPM6B	TPX2	SLC27A5	TESC	FOXP3
TGFBR3	EYA2	ASPM	CP	SLC4A11	HAL	FXYD5	PTGER3
FGF10	BCAS1	CLDN18	XK	CPXM1	GCKR	ICAM1	RAD51
ST6GALNAC1	NTN1	FGFR2	FAM184B	CHGB	WNT11	NRCAM	POLQ
TRIP13	GLP2R	PRR11	LMO3	NOS1	TTC39A	SLC26A4	PRSS8
LIMS2	MYLK	REEP1	COL9A2	BIRC5	ORC1	COL9A3	PLEKHH1
HMMR	CTNNA2	TGFBR3	TNFRSF9	P3H2	CETP	FMO2	RELT
TRHDE	SLC9A3	FGF10	EPN3	KIF4A	GNAO1	MISP	KCNH2
TP63	FGFR2	PTPN21	NEXMIF	CLSPN	AURKA	MMP11	PHF21B
PTGS2	PDZD4	TRIP13	SLC4A8	CDC45	BIRC5	CECR2	DGKG
PPP2R2C	ATP11A	LIMS2	PTGER3	CDC6	FETUB	MIOX	PSD
MGLL	PYGM	HMMR	COL23A1	SORBS1	KIF4A	RASD2	RIMBP2
WSCD2	MAOB	TRHDE	POLQ	CRTAC1	PITPNM3	RIMS4	SPAG4
GTSE1	FGF10	GTSE1	PRSS8	TREM2	ORC6	NKAIN4	DGAT2
CACNG4	MS4A12	SPAG5	FSTL4	MISP	ESR1	CHRNA4	CA11
WDR62	TRIP13	UBE2T	KCNQ1	MMP11	CD200	EEF1A2	CCN5
SPAG5	CYBRD1	ACTN2	FOXC1	SEZ6L	TBX15	FERMT1	ATP2C2
TPD52	CDH19	ITGA8	CYFIP2	SOX10	PHGDH	E2F1	NGFR
ACACB	RPS6KA6	LAMP3	MCOLN3	TPTEP1	CDC45	SYNDIG1	CDON
CTTNBP2	SPEG	FAP	GYG2	SYNGR1	VNN3	CELF4	LPAR2
UBE2T	TRHDE	ITM2A	PRDM1	CTSG	CDC6	NOL4	EYA2
PAK3	CYP2W1	TNS1	LAMC2	CHGA	EPB41L4B	CHRDL1	ABCA7
CAPN6	PPP2R3A	PAFAH1B3	TBXAS1	ASB2	SMIM24	PCSK1N	SNCAIP
DCX	DHRS9	PTPRH	SLC2A3	CPNE6	IGFALS	TIMP1	CALCRL
NAALAD2	CDHR2	SCTR	GNA15	MMP9	GADD45B	KLHL4	ERBB3
FAP	CA12	CPB2	CREB3L3	MYBL2	MMP11	CBLN1	MYLK
HOXA9	WSCD2	NDC80	RIMBP2	HNF4A	GGT5	HAGHL	PACC1
ADCYAP1R1	TACR2	CXCL2	LZTS1	SLC17A9	SEC14L3	CTSH	CTNNA2
ITM2A	CELSR1	COL4A4	SPAG4	EEF1A2	CENPM	OCA2	TIE1
BRINP1	ADD2	LRP2	CDH3	MYL9	CDKN3	FAM189A1	ASPM
TNS1	PPP1R12B	IGSF9	CCN5	E2F1	PLEK2	SCG3	KIF26A
RAPGEF3	PAK3	ORC1	ATP2C2	LIPG	GSTZ1	SFRP1	NAV3
LIPE	ITGA8	RAD54L	BCAS1	CHRDL1	SLC10A1	TUSC3	PDZD4
PAFAH1B3	MAP2	AURKA	CHI3L2	CAB39L	SERPINA4	KCNN4	PRR11
SLC4A4	FAP	TPX2	NTN1	MSLN	GINS1	SLC17A7	REEP1
NDC80	NEBL	FER1L4	MCM10	CEMIP	MYBL2	EBI3	RASGRP2
CXCL2	RBFOX1	CPXM1	GSTO2	HOMER2	CHRNA4	BBC3	PYGM
PKP1	ITM2A	F11	SLC9A3	SCG3	EEF1A2	ICAM5	PITX1
NKAIN1	TP53INP2	NOS1	ASPM	SFRP1	E2F1	CNFN	ABCC9
IGSF9	TP73	BIRC5	CD84	ANXA13	FAM83D	SLC5A5	MAOB
ABCB1	TNS1	LTBP4	SPI1	AMH	RNF125	COMP	TGFBR3
WNT11	CEACAM1	P3H2	MPPED2	IL4I1	MXRA5	ATP4A	NEDD4
ORC1	SCGN	KIF4A	PFKP	ASF1B	SRPX	TMEM59L	LMCD1
RAD54L	PTPRH	NLRC4	SYT1	GRIN2D	F9	SCN1B	TRIP13
CEACAM6	SLC4A4	IL5RA	PRR11	COMP	SMPD3	PBX4	MYO3B
FAT2	CHRNA3	APOH	SPTB	PTN	RASL12	MET	CYBRD1
HSD17B2	PKP1	ORC6	ST6GALNAC2	VIPR2	SFRP1	NOD1	LIMS2
PPEF1	PGR	RGS17	SLC12A3	PTPRZ1	FGL1	NPTX2	SPEG
AURKA	EPB41L3	JPH4	MYO3B	SFRP4	ASF1B	AGR2	HMMR
TPX2	ABCB1	TGM1	RPS6KA6	PRUNE2	CCNE1	OGN	IRAG1
TESC	HSD17B2	SEMA6A	FCGR2B	OGN	CD79A	SH3GL2	LLGL2
BIRC5	ADAMTS2	CAPN3	TMEM38A	SORCS1	SULT2A1	SPOCK2	FRY
LTBP4	GNAO1	TBX15	SCARB1	ASPA	LILRB5	ABCC3	GLI2
CD209	SULT2B1	TEKT2	PANX2	SLC6A4	HAMP	HLF	NTN4
KIF4A	FER1L4	CLSPN	DHRS9	ALDH3A1	TFPI2	FAM20A	ANO8
SLC26A3	SLC15A1	CDC45	IGF2BP2	COL1A1	ITGB8	CWH43	TACR2
TF	SMOX	CDC6	ST6GAL1	SGCA	CPED1	NMU	GTSE1
ORC6	SLC4A11	FMO2	TBX21	HLF	SERPINE1	GALNT7	WDR62
CMA1	TESC	SH2D3C	SLC12A1	NEIL3	EZH2	SOD3	SPAG5
CAPN3	CHGB	CRTAC1	WSCD2	NCAPG	SFRP4	PPARGC1A	ACACB
CLSPN	FXYD5	PGC	GTSE1	CRYAB	LHX2	DDX25	TRAF4
CDC45	SI	DSP	ADD2	ZBTB16	ATRNL1	DTX4	CAMSAP3
GABRP	P3H2	PALMD	ICAM3	CYP27B1	CXCL12	MDK	RAP1GAP
CDC6	CD209	IGFALS	MCAM	KRT18	CPEB3	GLI1	STXBP2
FMO2	SLC26A3	MMP11	RAP1GAP	FOXM1	DNAJC12	ART4	UBE2T
SORBS1	TF	DERL3	CAPN6	RERGL	PBLD	RERGL	PPP1R12B
CRTAC1	CCDC80	SUSD2	APBB1IP	BMP5	CYP2C18	ADTRP	NAALAD2
PALMD	JPH4	PLA2G3	FBLN1	BVES	ASPA	BMP5	ITGA8
MISP	SEMA6A	SLC5A1	CST7	TTK	ENO3	RBM24	AMPH
MMP11	FMO2	KDELR3	AMPH	C7	SGCA	KHDRBS2	ADCY2
SLC7A4	NXPE1	CDKN3	P2RY10	GHR	EFNB3	EYA4	ADCYAP1R1
SOX10	PTGS1	PLEK2	CLUL1	KIF20A	UGT2B10	MDFI	ITM2A
CENPM	CRTAC1	SIX4	SLC1A3	NPR3	SULT1E1	SMOC2	RUNX1T1
TPTEP1	PCSK5	MMP9	RAPGEF3	BCHE	ANXA10	C7	TNS1
CTSG	SCD	GINS1	AFM	ARHGEF26	AADAT	GHR	PAFAH1B3
CDKN3	CDHR5	MYBL2	SCGN	CENPA	HGFAC	CDH6	CRYBG3
MMP9	MADCAM1	RIMS4	MOXD1	ACADL	NCAPG	SLC27A6	MID2
GINS1	MMP11	SALL4	COL5A3	EVA1A	B3GAT1	LIFR	IGSF9B
SGK2	OSM	TUBB1	NDC80	OTX1	MS4A6A	CNTN3	NDC80
MYBL2	SEC14L2	EEF1A2	MAGI3	TPSG1	HPX	HGD	IMPG2
RIMS4	LGALS2	ANGPT4	COL4A4	ANGPTL1	APOA4	CLDN16	MEF2C
SALL4	SOX10	RSPO4	ARG2	HPCAL4	MDK	COL7A1	PCDHB4
EEF1A2	NEFH	SIRPB1	PTPRC	CDC20	EXPH5	PLCH1	PCDHGA2
PTK6	RASD2	FERMT1	COBLL1	NEK2	TSPAN11	TFCP2L1	PGR
ISM1	SYNGR1	CCM2L	SEMA5B	CENPF	TRPV4	SLC30A3	EPB41L3
ANGPT4	CTSG	FAM83D	OXCT1	SLC8A2	FOXM1	FNDC4	GRHL2
E2F1	TRIM9	VSIG1	APOB	KIF14	CDCA3	EVA1A	MECOM
PPP1R16B	CHGA	CHRDL1	MECOM	CNR1	SLCO1B3	EFEMP1	OVGP1
FAM83D	GALNT16	BMX	IGSF9	MYB	GYS2	FN1	IGSF9
SYNDIG1	ASB2	PCYT1B	WNT11	CASQ2	RBM24	KCNJ13	ABCB1
MYOM1	SGK2	CENPI	RAD54L	SPP1	CAP2	TPO	TTC39A
CHRDL1	MYBL2	SGCG	LAT2	ECRG4	VNN1	QPCT	ORC1
SRPX	RAB5IF	RGCC	PTHLH	ONECUT2	SLC17A2	CD207	RAD54L
BMX	PABPC1L	PLLP	PHACTR3	EPCAM	UNC93A	ANGPTL1	ERO1B
VGLL1	BMP7	NDRG4	SULT2B1	PPP1R3C	C7	ELAPOR1	ACHE
GABRE	SLCO4A1	FOXF1	TPX2	SFRP5	GHR	HPCAL4	GNAO1
CENPI	SLC17A9	SLC7A5	FER1L4	TNFSF11	KIF20A	ST6GALNAC5	AURKA
DRP2	EEF1A2	RHBDL1	SLC15A1	NCAPH	AGXT2	GALE	RFX2
HTR2A	CDC25B	CORO2B	DOCK3	LRAT	LIFR	PROX1	DNMT3B
SGCG	TRIB3	FAM189A1	SIGLEC1	PDZRN3	C9	APOA1	REM1
MEDAG	MYL9	RHOV	SLC4A11	KIF18A	STC2	ATP10B	TPX2
OLFM4	MYOM1	RP1	LZTS3	SV2C	CNTN3	NR4A3	FER1L4
HAS3	LAMA1	CA2	F11	LDB3	HRG	NPC2	SLC4A11
HAGHL	CHRDL1	CCN4	SIRPG	INHBA	BCHE	GLT8D2	EBF4
SLC7A5	SRPX	MCM4	P2RX7	CNTFR	ECT2	DUSP4	P2RX7
IL21R	BMX	KCNN4	CFAP61	NUDT10	VIPR1	ABCC11	BIRC5
CORO2B	PCSK1N	RETN	CHGB	NECAB1	STEAP3	GJB6	LTBP4
CEMIP	TIMP1	NOVA2	NOS1	STIL	ACADL	TBX22	IRAK3
OIP5	SRPX2	ASF1B	BIRC5	HJURP	DNAH6	CNTFR	CHRD
SFRP1	ZDHHC15	CCNE1	LAG3	COL10A1	IL1RL1	PLAU	KIF4A
ESRP1	BEX4	PRX	RGS1	PLP1	RND3	EGR2	NRCAM
CCN4	FGF9	DENND3	LYZ	RAB9B	PRRX1	NECAB1	MAP3K20
SQLE	GDPD3	CEACAM5	KIF4A	PAIP2B	ANGPTL1	PLP1	SEL1L3
SLC17A7	SEC14L5	CNFN	NLRC4	HIF3A	DNAJC6	KCNJ2	NLRP1
IL4I1	HAGHL	RASIP1	LAMB4	APOBEC2	PRG4	SLPI	ORC6
ASF1B	SLC7A5	COMP	SLC26A4	CXCL6	OLFML3	SDC4	ZFHX4
TNNT1	AQP8	TMEM59L	ANGPT2	SOX21	CFHR3	EDN3	CD200
CCNP	AQP9	CAV2	SLC7A8	SOX9	HAO2	UNC5CL	CCDC80
TJP3	CORO2B	CAV1	SEMA6A	SRMS	KMO	TREM1	JPH4
CEACAM5	AP3B2	CPED1	TBX15	PCSK2	CDC20	MT1G	CLSPN
LILRB5	CEMIP	STX1A	COL9A3	F10	HSD11B1	PIWIL1	CDC45
COMP	FAM189A1	CCL24	CLSPN	SIX1	MAN1C1	FOSB	CDC6
TFPI2	CA2	TFR2	CDC45	DLGAP5	NEK2	FOXA2	EPB41L4B
PTN	SFRP1	EZH2	GABRP	TMEM35A	CENPF	PCSK2	SORBS1
CAV2	CCN4	SLC1A1	CDC6	ATP13A4	COLEC11	LAMP5	DSP
CAV1	STMN2	OGN	EPB41L4B	PKMYT1	APOA1	F10	CDC7
MET	SLC17A7	PIP5K1B	CRTAC1	VIL1	KIF14	NR1D1	SCD
HOXA2	FCER2	SPOCK2	MYO3A	LIF	TTR	FLRT1	STX1B
HOXA3	SIGLEC8	DNAJC12	TREM2	KRT17	ALDH8A1	SSX1	MISP
HOXA5	CD79A	CSF3	DSP	FOXP2	ARG1	OMD	PALM
HOXA6	GRIN2D	ASPA	IL12RB1	STRIP2	TCF21	MASP1	MMP11
CPED1	SIGLEC6	SLC6A4	SCD	FLNC	SPP1	TSPAN8	CECR2
PTPRZ1	LILRB5	COL1A1	ERMP1	SOX15	NR4A3	SPINK2	LGALS2
TFR2	TMEM59L	SGCA	HSD3B7	PIMREG	EPCAM	MGAT3	CENPM
EZH2	GRIK5	HLF	CBARP	FOXJ1	CENPL	KRT17	SEPTIN3
MEOX2	RUNDC3B	LRP2BP	IGFALS	SGO1	TNFSF11	CDHR3	CYP2D6
AGR2	PTN	NCAPG	MISP	GAMT	EGR1	FOXP2	TIMP3
CNTNAP3	CPED1	CRYAB	HCN2	KCNA5	SOCS2	FLNC	BIK
OGN	EVX1	ZBTB16	MMP11	CNN1	ADRA1A	PDE11A	RASD2
ASPN	STX1A	FOLR1	CECR2	APOE	NCAPH	ALDH1A2	CBX7
ELAVL2	TFR2	MDK	CYTH4	APOC1	LRAT	KLK10	CDKL1
PTGDS	SERPINE1	C11orf21	TPTEP1	DPP6	TMIGD3	FOXJ1	CDKN3
CDH23	SFRP4	VWF	BIK	KIF1A	PLG	APOE	PLEK2
NEURL1	SLC1A1	CYP27B1	HMOX1	FCHO1	CD244	APOC1	SIX4
EBF3	OGN	LIN7A	APOBEC3H	GDF15	CNTFR	DPP6	ASB2
ASPA	CA9	ACSS3	RASD2	MNX1	AKR1D1	KIF1A	EFS
RASD1	CXCL12	FOXM1	IL2RB	PNCK	EGR2	KLHDC7B	MMP9
COL1A1	SORCS1	ART4	KCNK10	RGN	ZWINT	GDF15	PROCR
HLF	PBLD	RASAL1	GZMH	ULBP2	CDKN2C	TNNT3	GINS1
MYH1	CYP2C18	ADGRD1	GZMB	C1QL1	CENPK	ULBP2	CD40
ALDOC	RNF43	CDCA3	COCH	IDO1	NR4A1	SYNE1	MYBL2
CRACD	WNT3	RSPH4A	PYGL	KREMEN2	DBH	C1QL1	PABPC1L
SOD3	ASPA	ADTRP	TRIM9	CKMT2	STIL	HIGD1B	DOK5
NEIL3	P2RX1	FAM184A	ISM2	TNS4	HJURP	PDLIM4	RASSF2
FAM149A	CCL8	PHACTR1	SIX4	TOP2A	IL13RA2	PPP1R1B	MYL9
NCAPG	COL1A1	MDGA1	SERPINA4	PPP1R1B	SERPINA7	LGALS3	E2F1
PPARGC1A	SGCA	FHL5	REC8	TESMIN	PTGIS	PTPRE	WFDC2
CRYAB	RND2	KHDRBS2	MMP9	MTUS2	PCK1	MATN2	PPP1R16B
ZBTB16	HLF	PACRG	SGK2	CHI3L1	GNMT	VSTM2L	FAM83D
B3GAT1	CWH43	TTK	MYBL2	CHIT1	KCNK17	CHI3L1	MYOM1
FOLR1	CRACD	CLIC5	SLA2	BEX2	CXCL6	BEX1	LIPG
KRT18	PPARGC1A	SEMA5A	SLC17A9	EPHB2	MT1G	LYVE1	LAMA1
FOXM1	CRYAB	C7	TRIB3	MYH11	MT2A	MRO	RNF125
RAD51AP1	ZBTB16	GHR	RASSF2	LYVE1	IL1B	GSTM5	CHRDL1
KCNA1	KIAA1549L	KIF20A	SLC52A3	DUSP26	PLGLB2	SPX	SRPX
ART4	POU2AF1	HBEGF	SIRPB1	ADAMDEC1	FOSB	LRP4	ZC3H12B
RERGL	IL23A	BCHE	HCK	GSTM5	ID1	SPOCD1	KLF8
ADGRD1	PPM1H	COL7A1	E2F1	SPX	PROZ	C5AR2	SYTL4
CDCA3	MGP	HYAL1	WFDC2	CDCA8	DLGAP5	HRK	ZDHHC15
BMP5	KLRB1	PODXL2	ST8SIA5	DTNA	PZP	KCP	CENPI
FHL5	GCNT2	EFCC1	LIPG	SDS	F2RL3	RDH5	CAB39L
GPLD1	ADTRP	AADAC	NOL4	HNF1A	PKMYT1	SLC9A5	MEDAG
PACRG	FAM184A	ARHGEF26	VSIG1	ADGRB3	STEAP4	RGS8	ESRP2
TTK	BMP5	VIPR1	TLR8	EPHA7	ZFP36	WNT10A	FA2H
C7	RBM24	TNNC1	CHRDL1	PPP1R1A	GNAZ	PLXNC1	CRISPLD2
GHR	BVES	IL1A	MCF2	TROAP	BAIAP2L2	CNMD	SLC7A5
KIF20A	MDFI	CENPA	SYP	KRT7	FOXP2	TBC1D4	RHBDL1
LMNB1	CLIC5	ACADL	PCSK1N	IGF2BP3	STRIP2	SCEL	XYLT1
SLC27A6	MEP1A	DNAH6	TIMP1	CHAD	LRRC4	GALNT5	SYT17
FGF1	C7	OTX1	ZDHHC15	SCN7A	BBOX1	BLK	CORO2B
LIFR	GHR	IL1RL1	TNFSF13B	TMOD1	SHBG	TMOD1	RASL12
BCHE	BTNL8	FHL2	FLT1	KIF12	CBFA2T3	CCL21	HOMER2
ROPN1B	LIFR	EPAS1	HSF4	DNAJB5	GADD45G	IGFBPL1	ATP8B4
CENPA	STC2	TNR	CORO1A	MMP7	PLVAP	TMPRSS4	RHOV
TACR1	CNTN3	ANGPTL1	FA2H	TRIM29	EPO	MMP7	PDGFRL
ACADL	BCHE	LEPR	MEFV	KIF23	H19	TRIM29	CA2
EFEMP1	COL7A1	PRG4	TOX3	STRA6	CYP2E1	STRA6	SFRP1
FN1	HHLA2	AGMAT	PYCARD	CEP55	ASS1	CYP1B1	PLAT
SDC1	CFAP92	ST6GALNAC5	IL21R	ADAMTS14	ANGPTL6	TRIM54	ESRP1
PAPPA2	GCG	KIF17	AQP9	MMRN1	DUSP9	DUSP5	MCM4
ANGPTL1	CLIP4	CR2	CORO2B	CXCL9	C1QL1	ENTPD1	ASF1B
LEPR	EVA1A	SLC2A1	TRPA1	PIK3C2G	NAPSB	AOX1	SYDE1
PRG4	REG1A	CDC20	CALB1	LGR5	ANO1	ARHGAP24	CCNE1
PLA2G4A	IL1R2	NEK2	SFRP1	PDX1	TOP2A	PRKG2	PRX
MFAP2	SLC9A2	CENPF	ESRP1	RDH12	JCHAIN	BMPR1B	CLIP3
CDC20	RMDN2	SLC5A9	ANXA13	MARVELD3	CRP	MMRN1	TJP3
ARTN	TPSG1	MUC5B	NEFM	MYOCD	APCS	AMIGO2	MYH14
F3	PAPPA2	KIF14	MAP4K1	ABCA8	KANK4	PTPRQ	MEIS3
TNFSF4	ANGPTL1	FILIP1	KLC3	MAPK4	PRAM1	DUSP6	CNFN
HSD11B1	AMPD1	CNR1	CD37	GRB7	LYVE1	FGF7	GRIN2D
NEK2	NR5A2	TCF21	IL4I1	MYOM3	MRO	ADAMTS18	PLA2G4C
PROX1	PADI2	CASQ2	LILRB1	KIF2C	CCNB1	ASXL3	MAST1
CENPF	MFAP2	ABCG2	ASF1B	CYP4B1	GSTM5	TMC6	GRIK5
KIF14	CD160	SPP1	RASAL3	DPT	SAA2	MAPK4	RUNDC3B
CNR1	CR2	ECRG4	EBI3	NUF2	SLCO1B1	GRB7	DLX5
PLAGL1	TSPAN1	SLC46A2	TJP3	DTL	FOLH1B	PNMT	GSDME
SLC16A7	IRAG2	NR4A3	MYH14	AFF3	CDCA8	SLC6A3	CAV2
CASQ2	FILIP1	CSF3R	NKG7	ZNF385B	DSG1	SYTL1	CAV1
SPP1	CNR1	PPP4R4	CD33	IGSF11	PDGFRA	RXRG	VIPR2
TRPM6	SGK1	HELLS	CAPS	AGTR1	SDS	DPT	CPED1
ECRG4	TCF21	CFAP58	JAK3	ILDR1	DTX1	NECTIN4	ABHD11
KLHL29	CASQ2	SFRP5	KCNN1	ANK2	GLS2	ECM1	EPHB6
EPCAM	ABCG2	TEK	GRIK5	GABRB2	PPP1R1A	HHIPL2	EZH2
GPAM	SPP1	MYCT1	CADM4	KCNMB1	TROAP	OSR1	SFRP4
KCNIP2	TRPM6	KCNJ5	PON3	GFRA3	B4GALNT1	UNC80	RARRES2
TP53AIP1	KLF9	IQSEC3	DNAH11	PLA2G7	SLC19A3	HES6	GLI3
IQSEC3	PIGZ	SMAD9	DLX5	MTFR2	SCN7A	ACKR2	AEBP1
EGR1	FLVCR2	SOCS2	ATP6V0A4	SLC2A12	IL1RN	STAC	PRUNE2
NCAPH	NKX2-3	PDLIM2	CAV2	CDCA5	ALDOB	AGTR1	ASPN
CD80	PPP1R3C	TBX4	CAV1	SYTL5	IL33	STXBP5L	ECM2
KIF18A	MSX2	NCAPH	NPTX2	ADHFE1	CCL21	ANK2	TLE4
XPNPEP2	MTHFD1L	CAT	OGN	RSPO2	ARHGEF39	SFRP2	CA9
PTGFR	TEX11	TMEM156	AMBP	CDKN2A	SLC22A7	LIX1	SH3GL2
HOXA7	TGFBI	PTGFR	TNFSF8	CDHR1	IRF4	GABRB2	CXCL12
INHBA	DUSP4	RAMP3	CA9	PLEKHS1	TCF19	TENM2	CDH23
PHF24	CLU	GLIPR2	PIP5K1B	MKI67	MMP7	FAXC	VSIR
CNTFR	CCR2	DNAI1	GATA3	INA	THBS1	RSPO3	ACTA2
ZWINT	TMEM156	SFTPA1	ATRNL1	ADAM12	KIF23	SDK1	KAZALD1
NECAB1	CPXM2	PLAU	RNF43	NCAM1	BCL2L10	SYTL5	NEURL1
CENPK	FLT3	ZWINT	HOXB6	ADAM33	GIPC2	IGSF1	EBF3
ITIH5	XPNPEP2	NECAB1	RASD1	SCN2B	CYP2C9	GPC3	UBE2S
HOXC13	LY9	ITIH5	SLC6A4	TAGLN	CYP2C8	CSGALNACT1	KRT23
HOXC11	LDB3	NR4A1	ASIC2	JPH2	CEP55	SLC26A7	RNF43
STIL	INHBA	STIL	COL1A1	CDH22	OIT3	CDKN2B	ABCC3
HJURP	CNTFR	HJURP	ABCC3	HMGA2	AOX1	CDKN2A	HLF
COL10A1	KIAA1549	COL10A1	MPP2	MMP3	CILP	LCN2	MAP2K6
PLP1	PLAU	NRK	ALDOC	FCGR1A	FAM13A	HMCN2	PMP22
ACVR1C	ACADS	C4BPA	CWH43	GPM6A	RASGEF1B	CYP17A1	MAPK10
G0S2	NECAB1	SLPI	TRIM2	WDR17	ANXA3	ADM	CPE
CKS2	PLP1	WFDC3	CLNK	DLG2	CENPE	LRRC4C	SOD3
ARHGAP40	RAB9B	ARHGAP40	GLRB	GPR158	LEF1	NCAM1	BST1
PCK1	EDN3	C20orf85	NCAPG	AKAP6	PIK3C2G	GRIK4	NCAPG
HIF3A	PCK1	HIF3A	PPARGC1A	ADAMTS12	SLC38A4	ADAM33	PPARGC1A
PACSIN1	HIF3A	LYPD3	DDX25	AKR1C2	PHLDA1	MPZL2	CRYAB
KLHL31	F13A1	PACSIN1	CRTAM	GFRA1	LUM	CDH22	ZBTB16
NRN1	UNC5CL	UNC5CL	MS4A6A	HSPB8	SLC46A3	HMGA2	NRXN2
TMEM255A	RPS10	SPDEF	MS4A4A	IGSF10	SLC39A5	CNTN5	CEP126
SRMS	TREM1	NRN1	CCND1	BMP3	RDH16	FAM124A	NECTIN1
FOSB	SCGB2A1	MYRF	IL10RA	PART1	SLAIN1	GPM6A	CLEC2B
BMP2	MT1G	HROB	KIAA1549L	PLEKHG4B	FITM1	DLG2	LIN7A
LAMP5	MT2A	FOSB	CD5	C16orf89	PELI2	ITPR1	KRT18
GDF5	TMEM255A	BMP2	C11orf21	ABI3BP	SLC25A47	MAT1A	ACSS3
F10	TNFSF9	FLRT3	ELMOD1	ENPP3	SLC27A2	THRSP	TNS2
IFI6	SDCBP2	PCSK2	VWF	PGM5	PIF1	AKR1C2	FOXM1
DLGAP5	TMEM35A	LRRN4	CLEC2B	SORBS2	CYP1A1	GFRA1	RAD51AP1
AVPR2	RGS13	TMEM74B	SELPLG	CHODL	CYP1A2	GLT1D1	SCNN1A
EDN2	OMD	F10	DAO	SKA1	CDH13	TMEM132D	MGP
MASP1	EDN2	SIX1	CYP27B1	EME1	SKAP1	TMEM163	FZD10
TSPAN8	MASP1	DLGAP5	PPM1H	FMN2	ABCA8	CYSLTR2	ADGRD1
SYNGR3	ATP13A4	PZP	FOXM1	KCNMA1	SLC13A5	SH2D6	TIMELESS
PKMYT1	FGFRL1	OMG	AKAP3	CXCL13	RNF165	SPOCK1	CDCA3
FBXL16	PKMYT1	AVPR2	SCNN1A	HKDC1	IGLON5	IGSF10	ST8SIA1
GNAI1	FGL2	EDN2	RERGL	BUB1B	EPHA2	CAPSL	GCNT2
ADM2	VPREB3	MASP1	ENO2	GHRL	CNKSR1	PLA2R1	FAM184A
MGAT3	APOBEC3A	ATP13A4	NT5DC3	SYN2	FCN3	SCN3A	RIPOR2
KRT17	KRT17	PTPRB	KLRB1	LRP8	CCN1	PLEKHG4B	UST
FOXP2	RNF112	SYNGR3	ADTRP	KIT	KIF2C	PID1	MDGA1
PDE11A	FOXP2	PKMYT1	UST	CACNA2D3	IGSF3	SEMA3D	BACH2
ALDH1A2	STRIP2	ADM2	SIM1	KCNJ15	DPT	DNAAF1	RBM24
BBOX1	FLNC	MGAT3	EYA4	ACAN	NUF2	ABI3BP	RAB23
E2F8	HOXD1	CDHR3	SLC17A2	RADIL	ECM1	ABCA9	BVES
PIMREG	TPH1	CGNL1	PACRG	CDC25C	DTL	ABCA6	SLC16A10
AP1M2	ATP1B2	ALDH1A2	VEGFA	KCNB1	S100A8	TDH	PACRG
KLK10	KLK10	ACKR4	LAMA4	NRG2	ST6GAL2	FAM167A	PDE10A
ADCY4	AJUBA	E2F8	CLIC5	BTG2	TRPM8	PDLIM3	SMOC2
FOXA1	EPB41L4A	PIMREG	LY86	FNDC5	GASK1A	SORBS2	TTK
CDO1	CDO1	KLK10	C7	CILP2	CSRNP1	EPHB1	LAMA4
CDKN1C	SYT5	EGLN3	KIF20A	TMPRSS3	ITGA9	GOLGA7B	TBX18
SGO1	GDPD2	CDO1	LOX	S100B	CAND2	DEPTOR	GHR
PRRG3	CNN1	KCNA5	GZMK	FGFR4	ADGRG7	ELMO1	KIF20A
GALNT8	LRCH2	DPP6	HAVCR1	RECQL4	NR1I2	MMP16	PCDHB5
CNN1	KIF1A	USHBP1	ITK	IP6K3	AGTR1	TIAM1	PCDHB7
DPP6	STK33	IQCN	CDH6	TEDC2	AHSG	TDRD9	PDE8B
USHBP1	GDF15	TNNI2	PRLR	PRKAA2	PLAC8	HKDC1	PCDHB15
CRB3	IQCN	COL5A1	ST8SIA4	CADM3	CCNA2	B3GNT7	RASGRF2
TNNT3	OLFM1	COX4I2	FGF1	KIF26B	BHMT	SLC6A1	LMNB1
COL5A1	PNCK	HIGD1B	STC2	ACTG2	CRHBP	TMEM171	SLC27A6
RBBP8NL	PYY	GINS2	HRH2	NEURL3	TSLP	KIT	NR3C1
SLC7A10	PRR7	F12	CNTN3	S100A12	CXCL14	PWWP3B	LIFR
RGN	GALNT15	ADGRE3	CLDN16	GPR155	LECT2	DGKI	WWC1
AKAP12	SLC6A6	AOC3	CD86	CLDN1	TIMD4	SLC34A2	DPYSL3
GFAP	AOC3	RAMP2	BCHE	LMOD1	TENM2	CIB4	STC2
GINS2	KREMEN2	TNS4	PFKFB4	PTX3	LGSN	RADIL	HGD
F12	TNS4	TOP2A	HHLA2	DNASE1L3	CYP39A1	CLSTN2	PFKFB4
GALNT15	FMO5	NR0B2	C3orf52	PCOLCE2	CDCA5	SHROOM4	ECT2
AOC3	MATN3	PODNL1	UPK1B	CXCL1	IGFBP3	LAD1	PODXL2
AOC2	FCRLA	PPARG	TNNC1	CLEC3B	IGFBP1	RUNX1	CSPG5
CKMT2	JCHAIN	RGS22	SLC4A3	GRIK3	CLTRN	TFF3	PLSCR4
TOP2A	CLEC10A	HSPA12B	CCL20	KLF15	SYTL5	GRIN2C	PLCH1
PPP1R1B	SLC52A1	ACY3	ZAP70	MELTF	DIPK2B	CD300LG	TNNC1
MATN3	REEP2	ALDH3B2	TFCP2L1	HAND2	GPC3	PLCD3	TFCP2L1
PPARG	FCRL2	TESMIN	ITGB6	HPGD	DPYS	IP6K3	ITGB6
NUP210	BHMT2	KANK4	PDE1A	RANBP3L	CDKN2A	SHANK2	PDE1A
RAMP1	KANK4	ALOX5AP	REEP6	ESM1	HABP2	PDZK1IP1	GRB14
JCHAIN	PDE6A	WASF3	GRB14	PI16	MKI67	SLC1A7	TACR1
MATN2	CHI3L1	CHRM3	GALNT3	BMPER	SAA4	DRAXIN	EFEMP1
RAB25	DCLK1	KL	TACR1	FNDC1	PAMR1	CAMK2N1	IGFBP5
DMGDH	KL	EPHB2	REG1A	TNFRSF11B	GLYAT	B3GALT2	SDC1
BHMT2	BEX1	PRAM1	IGFBP2	SBSPON	NCAM1	KLHDC8A	PLCL1
SLC14A2	PLAAT2	PDZD2	EFHD1	GPER1	GPM6A	LRATD1	VAX2
WASF3	MYH11	C1QTNF6	GNLY	CTHRC1	CNDP1	C1QTNF7	ANGPTL1
LGR6	CA1	SEC14L4	PLCD4	MAMDC2	PPP1R1C	TGFA	ELAPOR1
POSTN	LYVE1	GIMAP6	IL1RL1	PTCHD1	FREM2	CLDN1	C1orf21
KL	DUSP26	SFTPD	SLC9A2	VEGFD	MAT1A	IGFN1	LEPR
LGALS12	ADAMDEC1	LYVE1	PROC	CLDN3	THRSP	LMOD1	RGS2
MYH11	CHL1	PEBP4	PLCL1	SLITRK5	CENPU	ADORA1	AGMAT
PDZD2	GSTM5	ADAMDEC1	SLC1A4	MELK	ACSL1	ADAMTS9	OLFML3
C1QTNF6	HMGCS2	CCNB1	PLEK	FAT3	TDO2	PCOLCE2	AKT3
TMTC1	RERG	CNTN6	PAPPA2	CLDN2	GFRA1	LIPH	MFAP2
SPINK5	DSC3	GSTM5	ANGPTL1	SKA3	GLT1D1	ITGA2	KIF17
LYVE1	KLB	CHIA	FBXO2	DDIAS	SPC25	RANBP3L	SLC2A1
ADAMDEC1	FAM189A2	CD101	NCF2	PKNOX2	CAMK4	ADGRV1	CDC20
CCNB1	PSAT1	SPX	CD2	TMEM63C	TCTEX1D1	ESM1	ARTN
CHL1	CD36	CDCA8	KIF21B	CDX2	PTPRD	FOXQ1	MAN1C1
GSTM5	UGT2A3	CLDN10	HPCAL4	E2F7	HS3ST3A1	ACSL6	NEK2
HMGCS2	HILPDA	ADAMTS8	CD48	PDZRN4	THY1	PI16	RPS6KA1
SAA2	EPHA7	KLB	PADI2	CKB	RETREG1	TNFRSF11B	PROX1
ANO3	PPP1R1A	GOLM1	CDK18	TMEM100	NCAM2	SBSPON	CENPF
SPX	KRT7	FAM189A2	CR2	TUB	USP43	TMEM184A	KIF14
SPOCD1	PKIB	PSAT1	CCDC181	RIC3	EPHB1	DCSTAMP	MREG
CDCA8	CPM	TBX3	F3	WDR72	VSIG4	FREM1	FILIP1
DSG3	CHST5	CD36	FASLG	MMP10	KDM8	DIRAS2	CCN2
DSG1	KIAA0513	ADGRB3	HSD11B1	PCLAF	NAT2	ZMAT4	SLC16A7
DSC3	NIBAN1	TROAP	IRF6	PLIN1	GNA14	SVEP1	CASQ2
KLB	GPR55	ESPL1	MAN1C1	RBPMS2	CXCL13	SLITRK5	PKD2
ANXA1	ITM2C	STX11	NEK2	PLK1	COX6A2	CLDN2	ABCG2
FAM189A2	STAB2	CAPN9	PROX1	ELFN2	C8A	PKNOX2	SPP1
SDS	NACAD	SLC19A3	CENPF	CA4	NRG1	AKR1E2	CCND2
BICDL1	CHAD	THSD1	TREH	CDT1	CCNB2	CLMN	KLF9
DTX1	SCN7A	SCEL	KIF14	PSCA	SLC34A2	ABTB2	ECRG4
CD36	BLK	EDNRB	NRP2	PLIN4	KRTCAP3	AVPR1A	BSPRY
ADGRB3	KLF4	IGF2BP3	TCF21	KRT80	CFAP251	ASPG	NR4A3
MRAP2	TMOD1	BRIP1	SLC16A7	ENTPD3	HPD	GABRB3	CNRIP1
ELF5	CCL21	SCN7A	PCDH17	PBK	H4C8	RAG1	EPCAM
ITGA7	TFAP2A	KLF4	TRPM6	SCARA5	CD1D	WDR72	PPP1R3C
RDH5	TINAG	TMOD1	ECRG4	FAM107A	CDA	CRABP1	HELLS
PPP1R1A	IRF4	WDR38	NEK6	SCNN1B	RCAN1	TMEM130	HOXB8
TROAP	FOXF2	IL33	BSPRY	TNXB	CLIC6	MFAP4	DUSP1
ESPL1	NXPE4	ARHGEF39	CSF3R	GFRA2	CES5A	CDH16	MSX2
CAPN9	TRIM29	TFAP2A	PGF	MUCL3	UROC1	SCG5	GRIA2
SLC19A3	ARHGAP20	TUBB2B	ALDH6A1	AR	FTCD	NAT16	MYCT1
STAB2	TMPRSS13	HMGA1	ESRRB	CXCL10	ADAMTS13	B4GALNT2	PLXDC2
USP44	CASP5	FGFBP2	EPCAM	CXCL11	FCN2	ART5	IQSEC3
SPRY2	PAQR5	LRRC32	HOXB8	ADRB2	PTH1R	CA4	ENOX1
EDNRB	SLC28A2	SLCO5A1	HOXB5	STK32A	AZGP1	CDT1	EGR1
IL6	SEMA6D	SULF1	CXorf21	GKN1	CYP3A4	CYP2S1	PLS1
BRIP1	SPTBN5	TMPRSS4	TEX11	CKAP2L	CYP3A7	GGT6	GLT8D2
SCN2A	TTLL7	KIF23	TGFBI	BUB1	HK3	KLK1	SOCS2
ERMN	CGREF1	ITGA11	NCAPH	NRG4	LY6E	KLK4	CLU
SCN7A	PLCE1	KNL1	ADCY7	NLGN1	RECQL4	KLK2	EPHX2
KLF4	AOX1	ITPKA	CSTA	MYRIP	PGLYRP2	KLK13	TNFRSF8
TMOD1	CILP	SMAD6	CCR2	RNF150	PLXDC1	KRT80	RDH10
ENPP2	PRKG2	DUOX1	HPCA	FAXDC2	SIGLEC11	LGI3	TBX2
IL33	GPAT3	STRA6	TMIGD3	LGALS9B	RACGAP1	SFTPC	NCAPH
CCL21	MMRN1	SEMA6D	CXCR4	CDK1	SPC24	LRP1B	TSHZ3
CAPN11	CDKL2	GCOM1	XPNPEP2	FABP4	IP6K3	SFTPB	KCNJ8
TUBB2B	SHISAL1	TTLL7	SASH3	LONRF2	TEDC2	PLA2G4F	POPDC2
FGFBP2	CPNE8	GIPC2	PLG	TTLL6	CYP4A22	KLK7	KIF18A
PI15	PIANP	DNASE2B	CD244	GPR27	FAM151A	ROR2	FABP3
SULF1	SLC38A4	KIF11	LY9	SOSTDC1	TMEM82	GPRIN1	CPXM2
TRIM29	PHLDA1	CEP55	PTGFR	NPTX1	AKR7A3	STK32A	RASL11A
ARHGAP20	LGR5	RBP4	CNTFR	KCNK3	ALPL	RASSF6	FMOD
KIF23	TMEM132B	ADAMTS14	NUDT10	APLN	DIRAS3	BNC1	LDB3
KNL1	PDX1	CILP	BHLHE41	LPAR3	OLFML2B	NLGN1	WIPF3
GIPC2	NOVA1	PCDH10	ARHGAP9	MAP6	FCGR3B	ZFPM2	RECK
LOXL4	GCNT3	PRKG2	NCKAP1L	ANO5	MT2P1	RNF150	CALD1
KIF11	DISP2	FGF2	HJURP	ANGPTL7	FCAMR	ADRA1B	NUDT10
CEP55	NTRK3	MMRN1	NRK	RRM2	TGFA	FABP4	BICC1
RBP4	NKD1	FRAS1	TNFAIP6	LGALS9C	NIPAL1	METTL7B	ZWINT
ADAMTS14	MYOCD	ANXA3	KCNJ2	MAL	SGO2	CDH2	CIT
AOX1	ABCA8	CENPE	PFKFB2	NEGR1	SLC2A2	SGCD	HVCN1
FAM13A	ASXL3	SLC39A8	SLPI	SYNPO2	FABP1	SYT9	RASSF8
FGF2	MEP1B	ACVRL1	ZNF831	NIPAL4	PTPN13	DCDC1	SSPN
BMPR1B	CARD14	SSTR1	KCNK15	HPSE2	ALB	HS6ST2	NECAB1
MMRN1	SECTM1	SLC24A4	PCK1	OLR1	DNASE1L3	ALK	CENPK
CXCL9	CBLN2	FBLN5	ZBP1	DAB1	KIF15	LRG1	ITIH5
CDKL2	PGGHG	DUOXA1	POF1B	LRFN4	S100P	KRT19	NR4A1
CENPE	LMTK3	GCNT3	SLC17A3	HSPB7	HAND2	TPPP	PDE1B
LEF1	PRKACB	TICRR	COL21A1	MUC13	HPGD	KCND3	NFE2
FBN2	BEST4	NTRK3	SCGB1D2	EXO1	NPY1R	APLN	STIL
PIK3C2G	CYP4B1	NKD1	MT1G	MIR1-1HG-AS1	EDIL3	RXFP1	HJURP
PTPRQ	DPT	MYOCD	GPR18	KY	RANBP3L	WDR87	RAB9B
DIAPH3	RGS16	ABCA8	TNFSF9	SEZ6L2	ESM1	FRMD5	CKS2
SSTR1	FAM163A	GATA6	C3	ASPHD1	EBF1	AQP4	PTGIS
NOVA1	SELENBP1	GREB1L	TNFSF14	P2RY14	KLKB1	MIR31HG	HIF3A
CYP11A1	OSR1	SLC14A1	HCST	UBE2C	LEAP2	LRRC15	NDP
NTRK3	ATP6V1C2	CARD14	PRRG2	DES	DACT2	FRMD3	PACSIN1
ADAMTS18	MALL	MAPK4	WNK4	MARCKSL1	ANKRD55	NEGR1	SPDEF
MYOCD	AFF3	PLPP2	DLGAP5	CADM2	PTTG1	CCL19	CPNE5
ABCA8	NBEAL1	CBLC	HSPA2	SCUBE2	ADCY1	SYT12	SCGB2A1
GNAL	CNTN4	FBN3	EVI2A	PRIMA1	TNFRSF11B	NDNF	AHNAK
ASXL3	ACKR2	SLC2A5	AIF1L	ETV4	CTHRC1	AGR3	MT1G
MAPK4	ADGRG7	CFAP74	FAM78A	CREG2	SVEP1	TNFRSF10C	HROB
STAC2	MYH15	FCN3	AVPR2	DMRTA1	FBP1	HAP1	PTGER2
TINAGL1	MUC4	KIF2C	OMD	DIRAS1	MELK	SPTBN2	PAX8
KIF2C	PLAC8	CYP4B1	MASP1	GNG7	CLDN2	SLCO4C1	FOSB
RXRG	ANK2	GPA33	TSPAN8	GCNT4	MBL2	PHLDA3	OVOL2
ILDR2	FABP2	RXRG	ADGRE2	LY6H	RET	PODN	FAM110A
DPT	NKD2	NUF2	F2RL3	KCNA2	CYP2C19	ZCCHC12	F10
NUF2	HAPLN1	FCRL5	SYNGR3	C8orf31	AMN	GALNTL6	RRAS
KCNH1	IQGAP2	CRABP2	PKMYT1	HASPIN	AVPR1A	LINGO2	PRRG2
DTL	MEGF10	LHX9	GAL3ST1	ADAMTSL1	ASPG	GOLT1A	SIX1
OSR1	GABRB2	ADAMTSL4	RAC2	PSAPL1	GABRB3	KY	RHOJ
ANKRD53	KCNMB1	SELENBP1	GAD1	SMIM10L2A	MOGAT2	RIN1	DLGAP5
THSD7B	GFRA3	DTL	ARHGAP22	AURKB	WDR72	SLC66A1L	ARMCX1
ABCA12	SLC17A4	EFNA3	WDFY4	FCER1A	MFAP4	SEZ6L2	EDN2
HES6	VIP	LEFTY2	CGNL1	FOXS1	NNMT	CD164L2	MASP1
BOC	ZC3HAV1L	AFF3	DLL4	NRXN1	PLIN1	CHST2	AUNIP
ALDH1L1	NLGN4X	GALNT13	ALDH1A2	SLC9A4	GLYATL1	DES	KLF2
CORIN	LANCL3	SCN1A	CHAC1	CLRN3	PLK1	CATSPER1	PKMYT1
ANK2	ATP6V0D2	ZNF385B	ISLR	GREM2	GPR182	CST6	CHTF18
CCNA2	RSPO2	CDCA7	E2F8	FAM83H	CDT1	LPL	GNG11
CRHBP	CDKN2B	CSRNP1	PIMREG	MAPK15	GPD1	PRIMA1	FGL2
TSLP	CDKN2A	STAC	SHBG	MUC16	SERPINF2	SFN	STEAP4
TENM2	NTRK2	AGTR1	AP1M2	TMEM132C	C3P1	ETV4	SGCE
KCNMB1	HMCN2	SLIT2	SIGLEC9	SOX2	PBK	DOK7	ZFP36
PSD2	TMEM236	OCIAD2	EGLN3	C6orf223	NT5DC2	PLEKHD1	KDR
LRRTM2	ST8SIA6	DDIT4L	CDO1	TMEM252	MFSD2A	ACBD7	ADM2
HMGCLL1	NPFFR1	CCNA2	CRACR2A	SLC2A4	TNXB	RIMS2	APOL3
CYP39A1	ADAM12	ROPN1L	APOC1	CLDN7	SLC16A4	PRR15	KRT17
RSPO3	KLHL35	ADAMTS16	DPP6	RTKN2	ATOH8	TCIM	DOCK4
MTFR2	NCAM1	TSLP	ATP8B3	RGMA	SIGLEC7	FIBIN	STRIP2
SLC22A3	MS4A2	CXCL14	STK33	SYNM	ATF5	KCNA2	FLNC
CREB5	JPH2	DCDC2	FCHO1	BGN	RAB3B	LRRN4CL	CCDC136
EGFR	MMP3	HMGCLL1	LSP1	NXPH3	GPRIN1	GLDC	HOXD3
CDCA5	ADGRL3	LGSN	GATA5	SNORC	CKAP2L	CTXN1	GAD1
RAB19	ADRA2A	PRSS35	THEMIS2	PLCXD3	BUB1	OTOS	TMOD2
DENND2A	SLC7A11	CDCA5	PNCK	ZNF662	MT1E	TMEM139	ALDH1A2
IGSF1	THRB	NXF3	DUSP9	CTNNA3	ROBO1	CDH4	KNSTRN
GPC3	SLC2A13	RADX	CASZ1	CCBE1	TMEM154	ALOX15B	CHAC1
NFIB	NPAS3	GPC3	EPS8L1	GRIN2A	RNF150	B3GNT3	SOX15
NTRK2	ADAMTS12	DOK2	LILRB2	GKN2	ADRA1B	SERTM1	PIMREG
GSN	NR3C2	GINS4	EDA2R	BMP8A	CDK1	BHLHE22	ATP1B2
CRB2	AKR1C2	RSPO2	C1QL1	OPCML	FOS	H2AW	AP1M2
FAM13C	GABRA2	FAM83A	SLC34A1	ASCL2	MZB1	CCL13	KLK14
MKI67	CCL28	CDKN2A	IDO1	EMILIN3	HSD17B13	ADIG	ARHGEF6
SYT8	GFRA1	NTRK2	NAPSB	IQGAP3	PKHD1	FAM181B	MAP7D3
PAMR1	HSPB8	SHC3	G6PC	PCDH9	HAS2	C1S	SHC2
NCAM1	SH2D6	PTGES	CKMT2	MAP7D2	FPR1	XKRX	CBFA2T3
DRD2	IGSF10	ST8SIA6	TNS4	SLITRK6	NETO2	EPHB3	PRRG3
P4HA3	SPARCL1	ANKRD1	TOP2A	CDCA2	UGT2B7	NTM	STARD8
ADAM33	CCNO	MKI67	FMO5	TCEAL2	SHCBP1	ODF3L1	CNN1
SCN2B	DNAI4	ADAM12	RAMP1	ANKS1B	KRT19	NEB	LRCH2
JPH2	BMP3	SCGB1A1	ENAM	KIF18B	KCND3	TMEM119	DPP6
MMP3	RAB3C	P4HA3	ANGPTL3	SAPCD2	APLN	PRR36	KIF1A
CNKSR2	BMP6	GRIK4	WASF3	NAP1L2	GLOD5	CCBE1	GDF15
FCGR1A	PTPRR	GGTLC1	CHIT1	FOXD2	MCC	EPHA10	HRC
ADGRL3	SCN3A	MS4A2	DCLK1	MAPT	FGG	SYNDIG1L	CRB3
GPM6A	FRMD1	CHEK1	POSTN	AKR1C1	FGA	BMP8A	OLFM1
KCNA6	C16orf89	ESAM	BEX1	KBTBD12	FGB	UPP1	ZBTB46
KCTD14	C7orf31	SCN2B	PRAM1	GABRD	RRM2	KCTD16	SAMD10
THRSP	LGI4	CNKSR2	FAM83F	DNER	CLEC12A	B3GALT5	RBBP8NL
CCDC3	SEMA3D	CLEC1A	KRBA1	PLA2G2C	TTC36	KCTD8	ARHGEF16
NR3C2	GPR15	GPM6A	DUSP26	COL4A5	AGXT	FAM3B	SMPDL3B
AKR1C2	ABI3BP	FREM2	LOXL2	SLC38A3	ACOT12	IQGAP3	RGN
ADAM8	ABCA9	SLC7A11	MRO	HBA2	CCL19	KCNQ3	AKAP12
ITIH2	ABCA6	ADAM8	CD180	FAM72B	ADH6	C1QTNF12	SYNE1
CENPU	UCHL1	WWC2	CHL1	SHISA6	TRIB1	ALDH1A3	ULBP3
TDO2	PGM5	CENPU	GSTM5	GJB3	SAA1	TACSTD2	GINS2
CCL28	CHODL	GFRA1	GSTM3	RELN	CSPG4	COLEC10	PRR7
DST	JAM2	HSPB8	HMGCS2	FAM111B	MUC13	PROS1	IDO1
ASTN1	PLCL2	TMEM178A	PTPN22	CLDN4	CBX2	LPAR5	RAB11FIP4
TMEM178A	GOLGA7B	SPC25	VTCN1	MAOA	C1QTNF1	NELL2	SH3BP5
SPC25	MIER3	SPOCK1	IL2RA	CXCL17	SLCO4C1	B3GALT5-AS1	RFTN1
PDE3B	SLC26A2	GUCY1A2	KCTD1	STK31	CD34	TCEAL2	GALNT15
GRIA4	RAB39B	IGSF10	DOCK2	ESRRG	SELP	CLCNKB	LRRC4B
IGSF10	MICU3	CCNO	KLRD1	SPTSSB	PODN	ANKS1B	AOC3
CLEC4F	KIF5A	TCTEX1D1	RAB33A	MMP1	ADGRE1	FAM43A	TOP2A
ANKRD22	NAT2	ANKRD22	FOLH1B	ADH1B	SEZ6L2	HS6ST3	RAI2
SLC16A12	KCNMA1	LGI2	CYP2J2	COL4A6	ZG16	SV2B	RHPN2
RAB3C	ADAMTSL3	ACOXL	PDGFRA	HOXC6	SLC22A1	AHNAK2	NUP210
CLGN	CXCL13	C16orf89	CLDN10	CFD	UBE2C	KCNIP4	RAMP1
BMP6	TSPAN7	CIBAR2	SLC37A2	AKR1B10	PHYHD1	NAT8L	SERPINF1
SCN3A	PPP2R2B	PID1	PSAT1	PEG3	APOF	LEMD1	CLEC10A
SLC25A27	MS4A1	CABYR	HAVCR2	ANKRD35	LPL	GLDN	RGS22
C16orf89	B3GNT7	ANKRD29	SDS	B3GNT6	SFN	CLCNKA	MATN2
PID1	TMEM171	CHST9	TBX3	PLN	PRR18	SELENOV	HSPA12B
LGI4	SYN2	DNAAF1	BICDL1	C2CD4A	KBTBD11	ESPN	BCAN
SEMA3D	LRP8	ROBO4	DTX1	ARC	TCIM	TMPRSS6	RAB25
AK5	KIT	NRGN	CD36	ZNF536	FAM9B	SLIT1	ALDH3B2
ANKRD29	ACAN	ABI3BP	HILPDA	F5	SAMD12	AKR1C1	TESMIN
CHST9	CFAP251	ANGPT1	ADGRB3	EPS8L3	CD163	PLEKHN1	BHMT2
ROBO3	GRHL3	ABCA9	MRAP2	ARHGAP11A	KCNJ10	GABRD	KANK4
ABI3BP	RHPN1	ABCA10	EHF	RYR3	GRAMD1C	NWD1	CHRM3
ANGPT1	XDH	UCHL1	TESPA1	CES1	AURKB	TMEM215	DCLK1
ABCA9	ABHD3	FAM167A	AGAP2	IQANK1	EGR3	IER5L	CCNA1
ABCA6	COLEC12	PGM5	PPP1R1A	STUM	TPPP2	GOLGA8M	TRPC4
ABCA10	SLC13A3	WNT3A	TROAP	FCGR3A	CYP8B1	CC2D2B	POSTN
PGM5	RHBDL2	CCDC173	KRT7	CCDC162P	GAS1	IDO2	KL
CNTNAP3B	KCNB1	PDE1C	KCNH3	RBM20	CLRN3	SHISA6	MYH11
PDE1C	AHCYL2	JAM2	EMX1	SMIM5	GREM2	CNR2	FAM83F
ADAMTS1	GDPD5	ADAMTS1	EDAR	TRIM15	NQO1	ENTPD8	GIMAP6
ADAMTS5	DYNC1I1	WNT7A	ARHGEF4	TRIM10	TMEM132E	LRRK2	GIMAP4
SKA1	MPZ	FGD5	USP44	TRIM31	TMEM45A	GJB3	LYVE1
APCDD1	STC1	SKA1	LCP1	AARD	PLCXD3	RELN	TTC9
EME1	SCUBE1	EME1	AOAH	PKHD1L1	GJC1	FAM111B	CCNB1
EPHB1	LRRC36	DKK2	MYO1G	CCNI2	AC138356.1	APOD	CHL1
MICU3	TMPRSS3	PROM2	TTYH3	VIT	CTNNA3	NUGGC	MEIS2
CLDN8	PDE9A	GRIA1	ZFHX2	MUC12	CCBE1	FAM180A	TSPAN2
TSPAN7	S100B	VSIG4	ADAMTS7	MT1A	ACSM5	CXCL17	GSTM5
FBXO43	CFAP157	AFF2	ABHD17C	INSYN1	TRAIP	KIF19	VAV3
BUB1B	IL6R	WIF1	BRIP1	MT1M	IQGAP3	RYR1	PSRC1
NMNAT2	PTH1R	ADAMTSL3	SCN2A	SERPINB5	PCDH9	CD55	WNT2B
TIMP4	AZGP1	CXCL13	HLX	HBA1	TACSTD2	LAMA2	VTCN1
SYN2	RECQL4	TSPAN7	RALGPS1	DUXAP8	COLEC10	ADH1B	NGF
NRG1	PAQR4	BUB1B	ALDOB	XKR4	PTP4A3	HRH1	GRHL1
KIT	BEND5	SYN2	BAAT	GPX3	SOCS3	LAMB3	MYCN
CCNB2	PRKAA2	NRG1	CTSV	IGHG4	SLC22A10	SIGLEC15	RERG
SLC34A2	TMEM82	CCNB2	CCL21	PLIN5	MROH2A	SERPINA1	SPX
ACAN	SLC25A34	KCNJ15	SIT1	CPEB1	FLRT2	HMGA2-AS1	LRP4
CABP1	SYNC	PALM2AKAP2	CD72	UBE2QL1	OLFML2A	DCHS2	CDCA8
HPD	NEXN	SNX22	ARHGEF39	FAM72D	NDUFA4L2	OGDHL	HOOK1
MRAS	BRINP3	DRC1	GMPR	AC005165.1	NTF3	COL13A1	CYP2J2
H2BC5	KCNT2	MEGF11	TFAP2A	SNHG14	CYP4F2	COL4A6	DSC2
CDC25C	CADM3	RADIL	SLC22A7	ZNF469	KIF18B	MFAP5	DTNA
H4C8	TRIM58	GALNT14	CAPN11	CADM3-AS1	SLC51B	DPP4	FADS2
KCNB1	DDR2	XDH	KIAA0319	SATB2-AS1	MPPED1	CFD	PDGFRA
NRG2	AXDND1	TENT5B	IRF4	GAS1RR	TNFRSF4	DLGAP2	CLDN10
PFKFB1	C1orf115	RHBDL2	TUBB2B	SOX21-AS1	MAPT	PEG3	DZIP1
NPM2	KIF26B	H2BC5	TRIM29	LINC02575	SERPINA11	MT1F	PSAT1
MPZ	PIGR	CDC25C	POU2F3	MIR194-2HG	CYP4A11	C2CD4A	SDS
CACHD1	CAPN13	SCUBE1	PAK6	PCAT7	LILRA5	RYR2	MSI1
IRX6	ACTG2	IRX6	STRA6	SLCO4A1-AS1	MT1X	PAPSS2	TBX3
STARD9	VSNL1	STARD9	SEMA6D	ARHGEF38	SAMD11	RASSF9	RNFT2
CILP2	HPGDS	CCDC17	BCL2L10	HAND2-AS1	ADH1A	SUCNR1	BICDL1
S100B	MSX1	DRC7	GCOM1	FOXD2-AS1	PLA2G2A	RORB	CD36
TLCD1	C1QTNF7	LRRC36	CGREF1	UNC5B-AS1	COL25A1	SAMD5	HILPDA
PTH1R	ALPI	TPPP3	STAMBPL1	KIFC1	HBA2	TCEAL5	MDFIC
RECQL4	CLDN1	CPAMD8	BTBD16	NALT1	IDO2	NHSL2	NT5E
SCGB3A1	EIF4E3	CILP2	CEP55	OR2I1P	PRELP	LAYN	EPHA7
COX7A1	LMOD1	JAML	RBP4	HNF1A-AS1	RELN	MROH6	EHF
CD300LG	RETNLB	PTH1R	ADAMTS14	ADAMTS9-AS2	FAM111B	PKHD1L1	ITGA7
AQP5	FABP1	FGFR4	CILP	ARHGDIG	NUGGC	MT1H	TESPA1
SPC24	PTX3	HK3	HCN4	LINC02086	ALKAL2	MT1M	TROAP
CCDC78	DNASE1L3	RECQL4	GPAT3	HBB	FAM180A	CFI	ESPL1
TEDC2	PCOLCE2	SCGB3A1	BMPR1B	MEF2C-AS1	KAZN	DIO1	KRT7
PAQR4	CXCL3	SIGLEC11	CXCL9	PCP4L1	ALG1L	NOC2LP1	KCNH3
ZG16B	CXCL1	SIGLEC16	SHROOM3	C5orf66-AS1	IL1RAP	CLDN9	MAP7
RBP7	CLEC3B	TAMALIN	ANXA3	C8orf88	MME	SEC14L6	NHSL1
CADM3	SLC6A20	SPC24	EGF	AP001107.5	ADH1B	UBE2QL1	NIBAN1
KIF26B	GRIK3	ALOX15	MTTP	BBOX1-AS1	TMEM26	TAFA5	HTR2B
PKDCC	SLC51A	TEDC2	PARVG	AC136475.3	FAM163B	CYP4F32P	EDNRB
PIGR	S100P	TAL1	B4GALNT3	C10orf88B	CYP2B6	MIR181A2HG	NACAD
CAPN13	HAND2	AK4	ERP27	MGAM2	OGDHL	HAGLR	TTYH3
ACTG2	HPGD	ALPL	CD27	CLEC5A	BCO2	LINC01886	BRIP1
C1QTNF7	NPY1R	TTLL10	SLC38A4	CTXND1	ADAMTSL2	AL353150.1	GYPC
TDRD10	HHIP	NTNG1	LUM	FRRS1L	AKR1B10	LINC00092	KLF4
LMOD1	EDIL3	KCNT2	GAS2L3	AC036108.3	CYP2A7	LINC01770	TMOD1
NUAK2	HTR4	TRIM58	FAM222A	MMP12	ADH4	LRRK2-DT	STXBP1
ALB	TLR3	FCGR3B	GPR84	AL365181.2	PEG3	SNX18P3	GARNL3
PTX3	FOXQ1	KIF26B	BRCA2	FGF14-AS2	MT1F	PROSER2-AS1	CTSV
DNASE1L3	ACSL6	PIGR	ARMH4	AL365181.3	CNGA1	ABHD11-AS1	ENPP2
PCOLCE2	GRIK2	HPGDS	GPR65	AC103702.2	TAT	AC005082.1	DSCC1
CXCL3	TXLNB	C1QTNF7	FBLN5	AC020656.2	LPA	LINC00511	IL33
CXCL1	PI16	TDRD10	FGF7	HNF1B	ARHGAP11A	AL355607.1	CCL21
CCDC158	KCNV1	ALPP	PSTPIP1	UHRF1	MFAP3L	MIR34AHG	ARHGEF39
KIF15	DEFA6	INAVA	BCL2A1	BLACAT1	CR1	LINC02028	HMGA1
CLEC3B	DEFB1	SLC15A2	PCSK6	AP000547.3	SAMD5	PROX1-AS1	ARRB1
LRRC2	GPER1	CXCR1	HAPLN3	AP003071.5	NEU4	LINC02884	SLCO2B1
KLF15	BAALC	CCDC141	ITGAX		ZDBF2	LINC01354	LRRC32
CAMK2N2	CTHRC1	AIM2	IGSF6		COL15A1	AC093797.1	PI15
S100P	MAMDC2	EFHB	MYLK3		LRCOL1	SLC26A4-AS1	GGH
CLDN19	RNF183	DNASE1L3	NKD1		ASPDH	SOX9-AS1	SLCO5A1
PRSS12	AQP7	PCOLCE2	NOL3		FAM83A-AS1	AC062015.1	TMPRSS4
MAD2L1	CLDN2	PPBP	ABCA8		ARID3C	LINC02532	FXYD6
NPY5R	SLC16A9	CPA3	SLC14A1		MT1H	LINC00607	TMPRSS13
F2RL2	PKNOX2	KIF15	PIK3R5		MT1DP	AC018816.1	KIF23
ESM1	GFI1B	CLEC3B	SLC16A3		MT1A	AL357146.1	ITGA11
EBF1	VWA2	SLC6A20	ZNF750		MT1M	AL139805.1	KNL1
DACT2	SALL2	LRRC2	STAC2		EXOC3L4	HAND2-AS1	STRA6
PI16	LARGE2	KLF15	FKBP10		AP001042.1	NR2F1-AS1	SEMA6D
PTTG1	PDZRN4	RPL39L	VAV1		DPF3	AL035425.1	GCOM1
BMPER	LIPC	MELTF	TMEM91		CYS1	LINC01885	CYP1B1
SLC29A4	PPP1R14D	S100P	TRPM2		FAM99B	HOGA1	EMILIN1
FNDC1	CKB	EMCN	LMTK3		FAM99A	C4orf48	CENPO
SOX17	ASPG	CDC25A	CBLC		IGKC	PTCHD4	LOXL4
DEFB1	GABRB3	CAMP	SLC6A3		IGKV4-1	HBB	KIF11
GPR146	SCN3B	MAD2L1	MYO1F		IGLV1-44	LINC02432	CALHM2
CA3	TMEM100	HHIP	SIGLEC10		IGLV1-40	LINC01586	CEP55
CTHRC1	MOGAT2	RANBP3L	SLC2A5		IGLV3-25	AC106897.1	ADAMTS14
FREM1	TUB	SCGB3A2	PRDM16		IGLV2-23	STK32A-AS1	DNA2
NIPSNAP3B	TMEM130	SPINK1	CNKSR1		IGLV3-21	C8orf88	AOX1
MAMDC2	MFAP4	PTTG1	C1orf162		IGLV2-14	TPTE2P1	CILP
ALDH1A1	PRKCB	BMPER	CD53		IGLV2-11	AC103957.2	ARHGAP24
SVEP1	CCDC68	SLC29A4	XCL1		IGLV3-1	AP000757.1	HERC5
PGAP4	LDHD	STEAP1	DPT		IGLC2	MAGEL2	PCDH10
PTCHD1	PLIN1	ELAPOR2	NECTIN4		IGLC3	AF131216.3	GPAT3
VEGFD	ANPEP	FABP5	FCGR2A		IGHA2	ABCC6P2	FGF2
AQP7	RBPMS2	FNDC1	NUF2		IGHG4	MIR9-3HG	MMRN1
MELK	CHP2	SOX17	RGS5		IGHG2	ABCC6P1	PDE5A
LRFN5	C15orf48	DLC1	NR1I3		IGHA1	SLC5A8	PRDM5
GJB2	MS4A8	HNF4G	CRABP2		IGHG1	AC084375.1	FRAS1
SKA3	B4GALNT2	SBSPON	CGN		IGHG3	FAM181A-AS1	CENPE
PKNOX2	CA4	GPR146	DTL		IGHD	AL355916.2	LEF1
DEPP1	PPP1R14A	GPER1	SUSD4		IGHM	AC005479.1	FBN2
TMEM63C	PLIN4	TMEM184A	EFNA3		IGHV3-7	AC025580.1	SHISAL1
OXGR1	GPT	CA3	PPFIA4		IGHV1-18	CTXND1	B4GALNT3
NDRG2	TRPV3	CTHRC1	GDF7		IGHV3-21	SLC22A31	CPNE8
BTNL9	GGT6	DCSTAMP	ATP6V1C2		IGHV3-23	NR4A1AS	AMIGO2
E2F7	KLK11	C9orf24	MALL		IGHV4-39	CEROX1	GAS2L3
SCN3B	KRT80	MAMDC2	CDCA7		IGHV5-51	AC004847.1	FAM222A
TMEM100	IGFBP6	ALDH1A1	ABCA12		MXD3	PDCD6IPP2	N4BP2L1
RIC3	GSDMA	PTCHD1	ACKR3		LCAT	AL031710.1	BRCA2
CRABP1	ENTPD3	VEGFD	MARCHF4		GBP7	AL035425.3	DIAPH3
PKD1L2	NAALADL1	MELK	GRIP2		UGT2B11	AC040160.1	NOVA1
MFAP4	SCARA5	OTUD1	ACKR2		APOC1P1	GDF10	FRMD6
RRAD	PNOC	FAT3	GASK1A		AMD1P4	RNF157-AS1	FBLN5
PCLAF	PTGDR	GJB2	CAND2		LINC00598	AP001029.2	FGF7
PLIN1	KIF5C	SKA3	COL8A1		GCGR	LINC01539	TPM1
PLK1	FAM107A	PKNOX2	IGSF11		ATAD3C	AC078899.3	PIF1
C15orf48	SCNN1B	TMEM63C	ILDR1		PLXNA4	MEI4	CYP11A1
NYAP1	TNXB	BTNL9	SLC10A6		TFDP1P2	AC005479.2	HAPLN3
CCDC178	CAVIN2	E2F7	SCD5		LINC02593	AC009549.1	FANCI
PRR15L	GFRA2	PDZRN4	PLAC8		LINC01767	AL034374.1	TICRR
CDT1	GDNF	GPT2	ANK2		SLC26A6	AC254633.1	NTRK3
GPD1	CA7	ASPG	CCNA2		LINC01831	KRT89P	TGFB1I1
TTYH1	BTNL3	CYYR1	RNF175		AL138826.1	UHRF1	MARVELD3
TMEM145	ENHO	TMEM100	ADAMTS16		HNF4A-AS1	YWHAEP7	CDH13
PPP1R14A	PCSK9	MFAP4	UGT3A1		ORM1	SRCIN1	ABCA8
PLIN4	SH3TC2	BEAN1	PLK2		U91324.1	AC092645.1	GNAL
KLK4	CXCL11	CFAP52	GZMA		CXCR2P1	AC109326.1	GATA6
KLK5	ADRB2	PCLAF	HAPLN1		AC004160.1	AC080100.1	TTYH2
KLK6	GP2	SCNN1G	LHFPL2		DNM3OS	AC063926.3	PMAIP1
KLK11	CXCL8	PLK1	CRHBP		AL078590.2	FAM95C	IGFBP4
ANGPTL4	SCN9A	C15orf48	LIX1		AC004862.1	LINC02009	PLPP2
IGFBP6	MT1E	SCG5	GABRB2		MTND4P20	AL391650.2	COL6A2
TMEM88	NRG4	GREM1	KLHL3		MAGI2-AS3	AC020912.1	TRPM2
TK1	UGP2	MS4A7	SLC17A4		LINC01702	AL133482.1	LMTK3
RAB26	P2RY1	MS4A8	PLA2G7		BX842568.3	AC105052.5	CBLC
VWCE	RNF150	MS4A15	DOK3		LINC01554	AC084212.1	PRDM16
PLAAT5	LGALS9B	LOXHD1	MLIP		HAND2-AS1	PTCSC1	PGD
PBK	FABP4	DPEP2	HMGCLL1		KIFC1	AC068279.2	CNKSR1
SCARA5	LRRN2	CA4	FGD2		LINC01370	AL031123.5	PLK4
FAM107A	MZB1	CDT1	CYP39A1		LINC00844	AC010980.1	SYTL1
DEGS2	SLC23A1	GPD1	PRSS35		LINC02037		CCN1
KLHL30	TTLL6	KLK11	FAXC		AL080248.1		KIF2C
TNXB	CEL	KRT80	SLC2A12		IGKV3-20		IGSF3
PHYHIP	GPR27	RCOR2	LINC01558		PLGLA		NECTIN4
CAVIN2	ZNF415	CD300C	IGFBP3		UGT1A9		NUF2
GFRA2	HS6ST2	TEKT1	SSC4D		C3orf85		RGS5
LRP1B	TMEM37	TMEM88	STRA8		IGKV3-11		LYPLAL1
NSG1	SOSTDC1	TK1	EPHA1		INMT		CGN
ATOH8	NPTX1	RAB26	SYTL5		HOGA1		ADAMTSL4
STXBP6	ZNF439	ABCA3	GPR174		IGKV1-5		CTSK
KLK7	KCNK3	PLAAT5	GPC3		LINC02027		DTL
CXCL10	APLN	PBK	DOK2		GSTA2		EFNA3
CXCL11	PDE7B	SCARA5	SLC26A7		IGKV3-15		KCNN3
ADRB2	KRT20	FAM107A	ATP6V0D2		UGT1A4		MAP3K21
GPRIN1	ETFDH	MFSD2A	MAL2		HBB		LEFTY2
STK32A	MAP6	TNXB	SLC39A4		CRNDE		PPFIA4
P2RY12	NMRAL2P	LGI3	PLIN2		AC079061.1		OSR1
NPR1	ANO5	SFTPC	NTRK2		ADH1C		ATP6V1C2
SCN9A	VAT1L	CAVIN2	SHC3		AC008549.1		CDCA7
COL22A1	LGALS9C	COL3A1	CRB2		LINC02428		CCDC150
MUC15	SCG2	DYNLRB2	SLC25A25		LINC02362		HES6
BNC1	MAL	MUCL3	PTGES		LINC01093		FANCD2
CKAP2L	GAP43	VWA3B	FAM171A1		AC112206.2		CNTN4
BUB1	EPHX4	NPNT	CDHR1		GBA3		RBMS3
NLGN1	CALB2	ATOH8	HTR7		LINC01018		PHLDB2
RNF150	FRMD3	SFTPB	MKI67		TRMT9B		BOC
HOXD4	SNTB1	PLA2G4F	CYP17A1		LINC02197		TRPC1
FAXDC2	NEGR1	STXBP6	ADM		LINC02499		LPP
CDK1	B3GALT1	COL4A3	P4HA3		PRODH2		ILDR1
FABP4	RCAN2	KLK7	SLC22A8		AC021146.9		SLIT2
FOS	SYNPO2	PCSK9	DUSP15		LINC02754		OCIAD2
KRT8	PDE3A	RSPO1	FERMT3		IGHGP		SNCA
IRX1	SMPDL3A	GCSAML	DOC2A		CYP2A6		ANK2
TMEM37	THEMIS	ADRB2	MPP7		CYP2B7P		CCNA2
SHCBP1	CCL19	GPRIN1	FCGR1A		CCND2P1		SETD7
SOSTDC1	CES3	NPR1	CDH8		HP		NKD2
KCNK3	CES2	COL22A1	RGS18		DIO3OS		MYO10
ESCO2	NBEA	CD52	FREM2		AL161668.4		SSBP2
KRT19	MYEOV	CLIC3	THRB		LINC01146		CXCL14
KRT15	ADH6	CKAP2L	BTBD11		AC012409.1		C1QTNF2
TPPP	HPSE2	BUB1	MAT1A		AC103740.1		KCNMB1
NAT1	LRRN3	LDB2	ANO4		MT1L		TBC1D7
NMUR1	ADCY5	LINGO1	NR3C2		SERTM2		GFRA3
RRM2	ABCD2	CTNND2	ITIH2		AC007344.1		SCUBE3
AQP4	C11orf86	MUC3A	KCNJ1		LINC01229		RSPO3
LRRC15	STOX2	MYO7B	TMEM45B		AC020978.4		ABRACL
CALB2	OLR1	CDK1	HSPB8		AC129507.2		CDCA5
ID4	AGR3	FABP4	TMEM178A		U91319.1		TRIM4
SYNPO2	FAM166C	KRT4	ARL11		LINC02675		EPHA1
MAB21L4	SULT1B1	HSD17B13	SPC25		LRRC37A7P		DENND2A
MUCL1	HSPB7	IRX1	KCNK13		MAFG-DT		TMEM47
SNTG2	SUSD5	IRX2	HOMER1		FXYD1		SLC16A2
OVOL1	CBX2	GPR37	IGSF10		AC136601.2		DIPK2B
LVRN	SPTBN2	PLA2G1B	CCNO		CASTOR2		ITGB1BP2
MYEOV	SLCO4C1	OSCAR	GRM1		AL035661.1		CSGALNACT1
MRGPRF	TLR10	S1PR1	MARVELD2		ADRA2B		TACC1
HPSE2	REP15	HS6ST2	LGI2		CCL23		GINS4
LRRN3	SLC6A19	FPR2	PLA2R1		AL139385.1		ADHFE1
ADCY5	MFSD4A	SOX7	SCN3A		UHRF1		MAL2
ABCD2	KLK15	SIGLEC17P	CD96		DACH1		SLC39A4
DMRT2	SLCO2A1	GIMAP8	ADGRF1		AC008556.1		CDKN2A
SNCG	ASPHD1	SHCBP1	FRMD1		AC007906.2		NTRK2
OLR1	P2RY14	SOSTDC1	LPCAT1		AC090340.1		GSN
SAA1	FUT1	KCNK3	PLEKHG4B		SRD5A2		CRB2
TNFRSF10D	ZG16	ESCO2	C16orf89		AC006329.1		LCN2
HSPB7	UBE2C	TPPP	CD8A		AC122713.2		HMCN2
HAP1	DES	RXFP1	LGI4		AC137723.1		ZEB1
SELP	ISX	NMUR1	HS3ST3A1		AC087164.2		FAM13C
SLC16A11	SCUBE2	PTCRA	C16orf74		LINC01348		MKI67
EXO1	DPP10	P2RY6	ENPP3		AL160408.6		ADM
CNTNAP2	FOSL1	RASGRP4	UCHL1		AC007221.1		ZNF214
KY	SUGCT	CFAP46	FAM167A		NBPF13P		PAMR1
LEP	PRIMA1	RRM2	GBP5		AC016682.1		CCDC81
FZD4	ETV4	ADRA1D	CHODL		LINC02348		ZC3H12C
CNIH2	HSD11B2	FRMD5	NCAM2		AC034139.1		NCAM1
SLC66A1L	DIRAS1	AQP4	SLFN13		AC008780.1		ST14
AMZ1	GNG7	EPHX4	SKA1		AC107385.2		ADAM33
UBE2C	RNF152	LRRC15	PROM2		AC010872.2		FRG1BP
DES	GCNT4	FRMD3	GOLGA7B				CHEK1
CADM2	SCN4B	ID4	SLC16A1				FEZ1
CCNE2	DSCAML1	TPSAB1	KIF5A				TAGLN
LPL	KCNA3	MACROD2	NAT2				JPH2
RMI2	ZFAS1	CLEC12A	MMP16				KIAA1755
PRIMA1	CD163L1	HPSE2	KCNMA1				TM7SF2
CRYBG2	DNAJC28	LRRN3	BATF				HMGA2
CIDEA	ADAMTSL1	NDNF	SLC28A1				CLEC1A
DMRTA1	SHISA3	OLR1	MAP3K7CL				HNMT
SYNE3	TUBAL3	CBX2	SFXN2				DLG2
SOX11	UCN3	SPTBN2	TDRD9				DIXDC1
SCN4B	CPNE7	SLCO4C1	GDF6				FREM2
PRDM16-DT	MEIS3P1	SELP	PPP2R2B				CRIM1
KCNA2	WSCD1	SLC16A11	UNC5D				ITPR1
LRRN4CL	FJX1	EXO1	ATP2B2				SLC7A11
CTXN1	HTR1D	IL20RB	SYN2				CACNA1C
CPNE7	FCER1A	WDR49	CLEC18A				THRB
SMIM10L2A	ARL14	ADGRE1	CLEC18C				BTBD11
AURKB	WDR97	DNAH12	KIT				CCDC3
PER1	ITLN1	UBE2C	CACNA2D3				EDNRA
EGR3	LYNX1	DES	FAM81A				NR3C2
APOBEC3B	SSTR2	VWA3A	ACAN				FLI1
NRXN1	SHISA2	GRAMD2A	SLC30A2				CENPU
GPBAR1	GREM2	LPL	HPD				ZNF385D
C3orf80	OXTR	RMI2	LRRC43				GFRA1
ACTA2-AS1	MAPK15	PRIMA1	ESYT3				KCNE4
HERC2P3	H2AW	ETV4	TENT5B				AP1S3
MTURN	TMEM132C	DOK7	CLSTN2				HSPB8
H2BC4	CCL13	GPX2	SLC13A3				CYSLTR2
SLC47A2	MAB21L2	CLEC14A	CD1D				SETBP1
MAB21L1	C6orf223	DIRAS1	NCF1				GUCY1A2
GREM2	FDCSP	BDNF	SLAMF8				PLEKHH2
OXTR	ATG9B	NCKAP5	NPM2				IGSF10
ADIPOQ	SLC9A9	FUT2	ADAMTS4				SPARCL1
PENK	SLC2A4	SCN4B	SLC5A11				CCNO
TMEM132C	UNC5C	PRDM16-DT	FCER1G				ANKRD22
CCL13	RGMA	NIM1K	WNT9B				PRDM8
FDCSP	SYNM	ZBED2	LAD1				MARVELD2
SLC2A4	FIGN	SRRM3	TNNI1				LGI2
RTKN2	TMIGD1	MYOZ1	C1QC				DAB2
FAM89A	XKRX	DNAJC22	RUNX1				PLA2R1
RGMA	BGN	ERBB4	CLDN14				PLEKHG4B
SYNM	NXPH3	THBD	IRX6				C16orf89
FIGN	TCEAL7	ERFE	HK2				PTPRD
TSHZ2	PYCR1	CPNE7	FNDC5				JAZF1
KPNA2	PTGDR2	TMEM139	CPAMD8				PID1
BGN	PRR36	ERICH3	UBASH3A				LGI4
RGS6	CCBE1	AURKB	ITGB2				CACNA2D1
HCAR2	URAD	GPC5	JAML				SEMA3D
PLCXD3	SH2D7	ATP8B5P	CD3G				ANKRD29
ADGRG3	EFHC2	CDH5	CCR5				ROBO4
TCEAL7	ASCL2	FAM216B	PTH1R				ROBO3
ODF3L1	MACC1	C1orf194	FCRL3				ABI3BP
PYCR1	B3GALT5	B3GNT3	HK3				ANGPT1
CSMD1	EMILIN3	ITLN1	DMKN				ABCA9
PTGDR2	FAM3B	GPBAR1	BDH1				ABCA6
RIPPLY3	IQGAP3	TMEM150B	PLXDC1				ABCA10
PRR36	LRRC55	KCNE1	IKZF3				TNIK
CCBE1	DNAH2	BHLHA15	ITGA5				PGM5
ACSM5	KCNH8	RNF182	CD300LG				DIPK1A
BMP8A	CLDN5	AGTR2	SPC24				PDLIM3
EMILIN3	C1QTNF12	CXCR2	SCIMP				LY96
FAM162B	KCNJ12	NQO1	ACOT11				CXADR
IQGAP3	PCDH9	HLA-V	FAM151A				PDE1C
SCN5A	TACSTD2	MUC16	LAPTM5				JAM2
KCNH8	SLIT3	PENK	WNT4				ADAMTS1
CLDN5	LRRC19	CFAP65	DIRAS3				ADAMTS5
PCDH9	PTP4A3	AATK	GFI1				FGD5
SLIT3	SLITRK6	PHLDA2	VCAM1				SKA1
NCMAP	B3GALT5-AS1	RTKN2	SLAMF6				PIEZO2
CDCA2	ZBTB7C	CACNB4	OLFML2B				USP43
TRARG1	LCN12	NXPH3	PM20D1				EME1
TCEAL2	FAM227A	RGS6	PIGR				CYP2U1
MUC6	METTL7A	HCAR2	ACTG2				PROM2
KLHL33	SV2B	PLCXD3	INHBB				PTPRN2
HS6ST3	IFITM1	ODF3L1	CTSS				FMN2
MUC1	NKAIN3	PYCR1	BNIPL				CLIC2
SV2B	SAPCD2	MCEMP1	C1QTNF7				AFF2
DBX2	SLC51B	CCBE1	TNFAIP8L2				MICU3
NTF3	BTLA	EPHA10	NIPAL1				GNA14
NAT8L	NAP1L3	CABCOCO1	ATP1A1				WIF1
KRT5	THBS2	SYNDIG1L	SLC15A2				KCNMA1
KIF18B	NAP1L2	GKN2	EOMES				ADAMTSL3
SAPCD2	GNG2	BMP8A	TRAT1				MAP3K7CL
CYP4F12	KLK12	FAM162B	NFASC				FGF18
MTARC1	PDE2A	CFAP91	NUAK2				MAPK13
GLDN	MST1L	IQGAP3	MNDA				FBXO32
DEFB132	MAPT	CLDN5	PYHIN1				MPV17L
RGS7BP	PLCD1	PCDH9	SLC2A2				BUB1B
PDE2A	ENTPD5	SLIT3	FABP1				RBPMS
KRT14	CIDEC	MAP7D2	CD200R1				SUSD3
ERCC6L	LUZP2	COLEC10	ALB				CCNB2
KANK3	LHFPL3	KCND2	DNASE1L3				PWWP3B
AKR1C1	PLEKHN1	CDCA2	IL17RE				AFAP1L1
MT1X	C2orf88	TCEAL2	CPA3				TSPAN18
WDR86	KBTBD12	ROBO2	SLC6A20				PALM2AKAP2
CIDEC	TMEM72	SFTPA2	LRRC2				RADIL
LUZP2	TMEM220	METTL7A	GRIK3				KRTCAP3
ATP13A5	H1-2	KCNQ5	LIPH				RHPN1
AGMO	DNER	RTN4RL1	MELTF				DZIP1L
ISG15	HEPACAM2	CD300LF	CLDN19				CLSTN2
C2orf88	C10orf99	KIF18B	NDST3				COLEC12
GABRD	HBA2	FFAR4	SAP30				GPRASP2
PEAR1	FSIP2	SAPCD2	HPGD				NRG2
TMEM220	PRELP	SLC51B	NPY5R				NBL1
LDLRAD2	GLRA4	THBS2	HHIP				LAD1
DNER	ENTPD8	GLDN	RANBP3L				CSRP1
WNT7B	LRRC66	C5orf38	ADGRV1				M1AP
PLA2G2A	KIR2DL4	ERCC6L	SPINK1				HK2
SBK1	RELN	TNFRSF18	ESM1				STARD9
COL25A1	PLAC9	TMEM232	ENPP6				TPPP3
HBA2	MAOA	FAM183A	TMEM174				FAM131B
FAM72B	NUGGC	KANK3	ACSL6				NPR2
PRELP	ALKAL2	LILRA5	GRIK2				FNDC5
RELN	RASSF10	DCC	SAMD3				ANKLE1
FAM111B	PAX5	LHFPL3	DACT2				CILP2
APOD	HRCT1	PLEKHN1	GPR85				SLC2A6
PLAC9	ZNF471	PEAR1	PTTG1				SPTBN4
NKAPL	STK31	FYB2	FABP5				PLPP7
MAOA	SLC35F1	DMBT1	TAGAP				TLCD1
S100A14	SULT1A1	S100A3	DEFB1				PAQR6
MYBPC1	MMP1	SMTNL2	CTHRC1				PTH1R
AKR1C3	ADH1B	NCCRP1	FREM1				TONSL
COLCA1	UGT2B15	HBA2	C9orf24				RECQL4
HRCT1	SLC30A10	SAXO2	DIRAS2				COL26A1
GIMAP5	S100A2	BCL2L15	MAMDC2				COX7A1
MME	SNHG17	SPRED3	SVEP1				AQP5
FAM72A	GUCA2A	SNTN	TRPV6				RACGAP1
ADH1B	DACT3	LRRK2	FBP1				SPC24
LAMB3	DCHS2	GJB3	CYBB				TEDC2
ZNF300P1	VEPH1	FAM111B	NCF1C				CCNF
FAM110D	OGDHL	PLAC9	SHOC1				BICDL2
CFD	COL4A6	ALKAL2	WNK2				PAQR4
MAP1LC3C	MFAP5	TOGARAM2	AQP3				ADCY9
ANKRD35	CFD	ALG1L	SLITRK5				SHANK2
CNGA1	UGT2B17	PTPRT	MELK				ASRGL1
ARC	TEAD4	COLCA1	SKA3				TAL1
CCDC69	AKR1B10	HRCT1	PKNOX2				SLC45A1
TAT	LPAR1	CPNE4	DEPP1				DRAXIN
SMOC1	MB	MME	ZNF503				SYNC
APCDD1L	ZNF334	XRCC2	TMEM52B				ALPL
RASSF9	SULT1C2	MMP1	RET				WNT4
ARHGAP11A	PEG3	ADH1B	PPP1R36				NEXN
RYR3	MT1F	SCN8A	VWA2				DNAJB4
CES1	B3GNT6	DTHD1	ANKRD2				ADGRL4
ITPRIPL1	PLN	FAM110D	E2F7				GBP2
GPRASP1	C2CD4A	TPSB2	LARGE2				VCAM1
DMD	ITGBL1	RAMP2-AS1	PDZRN4				DDR2
IQANK1	ZNF536	VEPH1	ABTB2				ATF3
STUM	CCDC69	GYPE	ADAMTS15				SNED1
C6orf99	PAPSS2	SPN	IKBIP				KIF26B
SAMD5	ANKRD13B	COL4A6	CKB				HAAO
H2BC18	TEX45	CFD	CLMP				PIGR
AL391421.1	GRIN3A	SULT1C4	C2				RFTN2
GGTA1	CCDC152	MB	RIC3				CAPN13
COL5A2	L1CAM	C2CD4A	WDR72				LRRTM1
SLC44A4	DMD	ARC	PLD4				LRATD1
FAM153CP	IQANK1	PLXNB3	PRTG				ACTG2
INSYN2B	STUM	COLGALT2	MFAP4				NOSTRIN
ZNF204P	RBM20	ARHGEF15	CDH16				SGPP2
PKHD1L1	NEU4	CES1	NNMT				MSX1
VIT	GGTA1	GRK5	YPEL4				C1QTNF7
MT1M	SP5	MFAP3L	PCLAF				TGFA
COL6A6	NXPE2	IQANK1	LDHD				ANTXR2
GPX3	TRIM40	ECT2L	SCNN1G				CLDN1
DIO1	NAT8B	LDLRAD1	PLK1				COL6A3
IGHA2	AC021218.1	LINC01270	GPR182				LINC01116
IGHG4	CD177	GPRIN2	GREM1				LMOD1
CFAP45	PKHD1L1	SYT15	NYAP1				ELF3
ACKR1	VIT	COL5A2	MS4A7				TGFBR2
TRIM59	MUC12	AGER	MS4A14				NFASC
GSTM2	MT1H	MPIG6B	B4GALNT2				IFI16
PRCD	MT1M	ACOXL-AS1	TMEM92				PTPN13
MEG3	DPF3	TRIM31	ACSF2				PPM1K
TUBA5P	CYP2D7	AARD	PRR15L				PCOLCE2
FAM166B	CYS1	PKHD1L1	NOD2				TM4SF18
MIR99AHG	SERPINB5	LGR4	SNX20				KIF15
LINC00598	GPX3	INSYN1	IGF2				CDCP1
PLXNA4	IGKC	MT1M	DPEP2				CLEC3B
TINCR	IGKV4-1	CYS1	CD3D				SLC6A20
PRRT4	IGKV5-2	DUXAP8	OR51E2				LRRC2
CADM3-AS1	IGKV6-21	COL6A6	CA4				EMCN
AC012368.1	IGKV3D-20	GPX3	CDT1				CDC25A
TSBP1-AS1	IGKV3D-11	DIO2	AQP2				MST1R
AL583785.1	IGLV4-69	IGKC	TMC4				POC1A
GAS1RR	IGLV8-61	IGKV4-1	LAIR1				HAND2
AC005682.1	IGLV4-60	IGKV6-21	ANGPTL4				MAD2L1
LINC01359	IGLV6-57	IGKV3D-20	CD300C				GASK1B
LINC00511	IGLV10-54	IGKV3D-11	CD300A				NPY1R
LYPLAL1-AS1	IGLV1-51	IGLV4-69	TMC8				EDIL3
HOTAIR	IGLV1-47	IGLV6-57	VWCE				ADGRV1
SNHG26	IGLV7-46	IGLV1-47	CCDC88B				ANKRD33B
LINC02607	IGLV5-45	IGLV1-40	PBK				F2RL1
LINC02587	IGLV1-44	IGLV3-21	DDIT4				ESM1
EMX2OS	IGLV7-43	IGLV3-19	CX3CR1				CMYA5
LINC02580	IGLV1-40	IGLV2-14	DEGS2				EBF1
CDC20P1	IGLV1-36	IGLV3-9	BDKRB2				FOXQ1
LINC02884	IGLV3-27	IGLV3-1	RHOH				CITED2
APCDD1L-DT	IGLV3-25	IGLC2	SCNN1B				TMEM200A
LINC02613	IGLV2-23	IGHG4	MTCL1				PTTG1
LINC01354	IGLV3-19	IGHG2	UGT3A2				SLC29A4
LINC01819	IGLV2-18	IGHG1	LRP1B				FABP5
TWIST2	IGLV2-14	IGHG3	NPNT				TAGAP
AC004947.1	IGLV2-11	IGHV6-1	LGALS9				CHMP4C
MAGI2-AS3	IGLV3-10	IGHV1-2	SIGLEC7				SOX17
MCIDAS	IGLV3-9	IGHV1-3	COL4A3				TMEM184A
SPAAR	IGLV3-1	IGHV2-5	RAB3B				CA3
TRHDE-AS1	IGLC2	IGHV3-15	CXCL10				OSR2
VLDLR-AS1	IGLC3	IGHV1-18	CXCL11				CTHRC1
LINC01554	IGLC7	IGHV3-20	GPRIN1				FREM1
RNF223	TRGC1	IGHV3-21	STK32A				GEM
KIFC1	TRDC	IGHV3-23	P2RY12				RASEF
AC093110.1	IGHA2	IGHV1-24	UMOD				SVEP1
LRIG2-DT	IGHA1	IGHV2-26	RNASE2				PGAP4
AQP1	IGHM	IGHV4-28	RNASE6				RNF183
ADAMTS9-AS1	IGHV6-1	IGHV3-33	CD52				PCDH19
INMT	IGHV1-2	IGHV4-34	CCDC8				CLDN3
ADAMTS9-AS2	IGHV1-3	IGHV4-39	CKAP2L				MELK
HOGA1	IGHV2-5	IGHV1-46	BUB1				FAT3
RPLP0P2	IGHV3-7	IGHV3-48	DCXR				SLC7A3
WDR86-AS1	IGHV3-11	IGHV3-49	NLGN1				CFL2
HBB	IGHV3-13	IGHV5-51	PCDH7				ZCCHC24
AC107959.1	IGHV3-15	IGHV3-53	P2RY1				SLC16A9
CYP2U1-AS1	IGHV1-18	IGHV1-58	MUC3A				SKA3
LINC02202	IGHV3-20	IGHV4-61	ITGAM				DDIAS
LINC01550	IGHV3-21	IGHV3-66	RNF150				PKNOX2
LINC00968	IGHV3-23	IGHV1-69	SLC16A5				VSTM4
AC138904.1	IGHV1-24	IGHV3-73	LRRN2				JCAD
ADH1C	IGHV2-26	ACKR1	LONRF2				LARGE2
MEF2C-AS1	IGHV4-28	AC084880.1	IRX1				CACNB2
AC124852.1	IGHV3-33	GIMAP1	IRX2				HACD1
CARMN	IGHV4-34	EMP2	DLGAP1				JAM3
AC106897.1	IGHV4-39	TMEM213	HOXB9				GPT2
TRMT9B	IGHV1-46	SEC14L6	CEL				SPINT1
LINC00958	IGHV3-48	AC116407.1	GPR27				FBN1
AC055854.1	IGHV3-49	FAM166B	OSCAR				AVPR1A
AC104211.1	IGHV5-51	C5orf49	CAVIN3				ASPG
C8orf88	IGHV3-53	AL390719.1	PYGO1				GABRB3
HOXA-AS2	IGHV1-58	TINCR	FPR1				CLMP
LINC01484	IGHV4-61	LINC02471	NETO2				SCN3B
AC105219.3	IGHV3-66	IGKV3D-15	SOSTDC1				CYYR1
HCAR3	IGHV1-69	PELATON	KCNK3				TMEM100
AP001528.1	IGHV2-70D	OR52K3P	ESCO2				APBB1
LINC01152	IGHV3-73	LINC00092	APLN				TUB
CYP2B7P	ACKR1	LHFPL3-AS2	GLOD5				DENND2B
MGAM2	AL122020.1	LRRK2-DT	KSR2				CENPN
CLEC5A	TM6SF2	SFTA1P	MAP6				MFAP4
AC009779.3	UCA1	ATP13A4-AS1	FGG				PRKCB
DIO3OS	ZNF727	AC004540.2	GPR82				RRAD
RHOXF1-AS1	FER1L6	LINC00511	GPR34				ACSM1
LINC02289	MUC5AC	C14orf132	ANO5				BMERB1
LINC00639	LINC01124	PCAT6	VAT1L				PCLAF
LINC00924	IGLV9-49	LINC02038	PAH				MESP1
AC021739.2	TINCR	AC005077.4	RASGRP4				NAV2
AC243562.2	IGHV3-64	SCTR-AS1	RRM2				PLK1
CEROX1	IGKV3D-15	IGKV1OR2-108	C3AR1				NYAP1
AC105046.1	HAGLR	RPL13AP17	SCG2				EVA1C
LINC02188	RPL12P14	EP300-AS1	MAL				SGSM1
AC096921.2	IGHV4-59	IGHV3-43	CD8B				TEF
AC036108.3	IGHV3-74	PTPRN2-AS1	ISG20				PBX3
AP003071.4	LINC01752	LINC00702	CXCR6				PRR15L
LINC02185	AC016027.1	LINC00472	TPSAB1				IGF2
MYMX	AC019330.1	AC007743.1	CLEC7A				MYO5B
MYZAP	IGHV3-72	LANCL1-AS1	CLEC12A				PRRT2
TMEM220-AS1	LINC01748	LINC02154	CSDC2				CDT1
MSMB	LINC00390	SPAAR	IL16				AXL
GDF10	FAM30A	AC008268.1	ARNT2				TTYH1
LINC01140	C14orf132	LINC00607	MAB21L4				CDC42EP5
KCNJ2-AS1	RPL41P1	LINC01936	AGXT				PPP1R14A
SMIM22	TRGC2	AP001189.1	CTSW				SPINT2
SLC6A14	AL391056.1	LINC00857	KLHL6				PLIN4
AC123912.4	MELTF-AS1	KIFC1	SMPDL3A				KIFC2
TRABD2B	OR2S1P	AC002066.1	THEMIS				GGT6
MIR222HG	LINC02038	AC093110.1	OVOL1				KRT80
GAS2L2	MBNL1-AS1	NME1	CES4A				RCOR2
FGF14-AS2	ANKRD36BP2	IGKV3-20	MRGPRF				IGFBP6
AC254633.1	TRPM2-AS	SMKR1	SLC22A13				EVPL
AC104964.3	LINC02884	L1TD1	HPSE2				TK1
AC015712.6	IGKV1OR2-108	AQP1	PARP15				ENTPD3
GRIN2B	IGHV4-31	IGKV1-16	ABLIM3				NAALADL1
H2BC8	TMEM253	ADAMTS9-AS1	C1QB				SCARA3
AC024909.1	IGHV3-43	IGKV3-11	C1QA				PBK
H2BC6	EMSLR	INMT	NDNF				ACOX2
H2BC9	AC004990.1	ADAMTS9-AS2	CSPG4				FAM107A
UHRF1	SLCO4A1-AS1	IGKV1-39	ADGRF3				CX3CR1
H2AC8	PHGR1	RPS29P11	HSPB7				FILIP1L
GPIHBP1	LINC00702	IGKV3-7	CD7				MFSD2A
AC007906.2	LINC00472	EFNA4	SPTBN2				CMAHP
AC079949.2	PIRT	IGKV1-5	TLR10				TNXB
H3C10	GAS6-AS1	UPK3B	SLC16A11				PHYHIP
AC005225.4	FOXP4-AS1	ECEL1P2	GLIS1				FEN1
AC134043.3	FTH1P2	IGKV3-15	SLC6A19				CAVIN2
AC018629.1	SLC12A9-AS1	HBB	MFSD4A				SERINC2
AL157996.1	AC005550.2	LINC00968	IL20RB				ATOH8
AC011008.2	HAND2-AS1	LUCAT1	KY				VAMP5
AP001528.2	AL365226.1	LINC01197	SLC29A2				FAM110B
AP000547.3	AC022034.1	C8orf34-AS1	ADGRE1				AFAP1L2
LINC02009	NME1	HHIP-AS1	SEZ6L2				MN1
AUXG01000058.1	IGKV1D-8	AC112206.2	ASPHD1				RAB3B
AL109809.4	IGKV1-6	ECSCR	UBE2C				ADRB2
AL133482.1	IGKV3-20	AP000866.2	DES				GPRIN1
AC090004.2	IGKV1-17	LINC01612	PPM1E				KCNAB1
AC026329.1	CDKN2B-AS1	AC125807.2	PHYHD1				SHE
	TNFRSF13B	AC079467.1	TBC1D10C				NPR1
	RPS6P25	IGKV1D-39	LRRC25				RASSF6
	IGKV1-8	AC107223.1	KCNE3				COL22A1
	IGKV1-16	AL137009.1	KDF1				CCDC8
	TDGF1	AC046195.1	ETV4				ZEB2
	C3orf85	IGHGP	GAPT				BUB1
	IGKV1D-16	RBPMS-AS1	ARL4D				FASN
	IGKV2-24	IGHV4-55	DOK7				LDB2
	IGKV3-11	IGLL5	LRRN1				RAC3
	UGT1A1	MEX3A	ZNF683				TM4SF1
	IGKV1-9	AP001189.3	GPX2				OTUD7A
	PEG10	LINC02489	HSD11B2				ZFPM2
	UGT1A8	AF131215.5	DIRAS1				RNF150
	IGKV1-39	RAB44	PRR15				FAXDC2
	UGT1A10	CYP2B7P	CNTD1				CDK1
	IGKV3-7	SLC5A8	TYMS				FABP4
	ABCC13	AC026369.3	TCIM				FOS
	IGKV2-30	AC027288.3	GCNT4				KRT8
	IGKV2D-29	RHOXF1-AS1	PRDM16-DT				LONRF2
	IGKV1-12	LINC02289	RIMKLA				RASA4B
	IGKV1-5	AL162511.1	SAMD12				ZNF296
	MNX1-AS1	AC004816.1	CD163				HOXB9
	NME2	CTXND1	KCNJ10				PDGFD
	GSTA1	LINC00261	ODF3B				S1PR1
	GATA2-AS1	MRC1	ALS2CL				PKIA
	IGKV3-15	AC009093.3	SHISA3				GIMAP8
	IGKV1-27	LINC02555	GLDC				NETO2
	HBB	ADAMTS7P3	CA8				CDC42BPG
	CRNDE	PECAM1	ERBB4				SHCBP1
	LINC01550	VPS9D1-AS1	CD300LB				KCNK3
	ADH1C	AC006058.1	MSC				TPPP
	PVT1	LINC02185	AURKB				KCND3
	GBA3	AC108134.3	CDH4				APLN
	AP000866.2	MMP12	HLA-DQB1				PDE7B
	EDIL3-DT	MYZAP	GPC5				DSEL
	SELENOP	RHEX	LINC00652				MAP6
	IGKV1D-39	ANXA8L1	PLD5				ENC1
	IGHV3-62	ANXA8	MEIOC				ZIK1
	LINC01605	GATA6-AS1	HCLS1				KNDC1
	IGLV2-5	GDF10	MTURN				ZNF540
	AC124067.2	PCAT19	GAS1				RRM2
	PCAT1	ERVE-1	BHLHA15				PRNP
	IGLV2-28	TBX2-AS1	RNF182				SYNPO
	CA3-AS1	LINC01836	SLC47A2				FRMD3
	CLDN23	FENDRR	PRF1				TPSAB1
	CASC19	AC010329.1	SHISA2				NEGR1
	IGHV4-55	AF131215.6	S1PR5				CSDC2
	AC087379.1	IGHV3-30	CLRN3				RCAN2
	IGLL5	GAS2L2	CHST13				SYNPO2
	MEX3A	MMP28	OR51E1				TCEAL1
	SLC22A18AS	LINC00551	MAP3K15				CYP7B1
	AP002498.1	AL008729.2	FCRL6				CES3
	AC136475.3	AL365181.3	SYNE4				NBEA
	AGAP2-AS1	AFAP1-AS1	TMEM45A				MRGPRF
	CYP2B7P	DGCR5	C6orf223				BNC2
	LINC02441	AC245041.1	P2RY13				ADCY5
	AC112777.1	AL135999.3	PLAG1				ABLIM3
	MGAM	MIR223HG	TIGIT				ZNF483
	AL133370.1	IGHV2-70	PNMA8A				SNCG
	AF111167.2	CCL23	FAM181B				MMRN2
	IGHV1OR15-2	UHRF1	TMEM30B				NDNF
	AC025580.1	AC244153.1	KCNIP1				HSPB7
	AC090825.1	DACH1	SHMT2				GPR160
	AC103740.1	IGHV4-4	NXPH4				CBX2
	LINC02568	AC245041.2	CACNB4				SPTBN2
	LYPD8	GPIHBP1	CAPN12				C1QTNF1
	AL365361.1	AC007906.2	NCF1B				CD34
	VPS9D1-AS1	FO681492.1	CSF1R				MSRB3
	AC020978.4	AC131649.2	RGS6				SELP
	AP003071.4	AP001528.2	PAPPA				PODN
	AC144831.1	AC022497.1	C1orf116				ZCCHC12
	TMEM220-AS1	IGHV1-69D	PLCXD3				CMKLR1
	SNORD3A	BLACAT1	GJC1				KY
	RHEX	AP000357.2	PCP4				SLC29A2
	AC015922.2	IGHV3-64D	ABAT				FZD4
	MAFG-DT	IGHV5-10-1	FAM43B				UBE2C
	PNLIPRP2	C13orf46	PRR36				DES
	SLC6A14	PRRT1B	CCBE1				MARCKSL1
	SPIB	AUXG01000058.1	LRIT3				ABO
	IGHV3-30	AC084871.3	COL18A1-AS1				UCP2
	MMP28	AC108053.1	PCBP3				RMI2
	SMIM32	AL121933.2	CMTM4				KDF1
	AL357054.4	AC009244.1	FAM3B				NR2F1
	GRIN2B	AC005856.1	IQGAP3				PRIMA1
	EPOP	AL022098.1	SH2D1A				SFN
	IGHV2-70		TMPRSS2				ETV4
	CCL23		ADRA2C				HOXD8
	FCGBP		KCNJ12				TUBB6
	UHRF1		OLIG1				ACBD7
	IGKV1D-13		PCDH9				ZNF135
	IGHV4-4		TACSTD2				SYNE3
	AC015922.3		CCSER1				DIRAS1
	GPIHBP1		PKP3				PRR15
	IGLV2-8		LRRC19				GNG7
	ZNF229		NCMAP				KBTBD11
	DHRS11		CEND1				BASP1
	IGKV1D-12		LPAR5				TYMS
	AC012317.2		CDCA2				MAMSTR
	AC018629.1		APOBR				GCNT4
	IGHV1-69D		CLCNKB				FIBIN
	SH3PXD2A-AS1		FMNL1				SCN4B
	AC105749.1		LCN12				RIMKLA
	IGHV7-4-1		WT1				LRRN4CL
	IGHV3-69-1		SORCS2				HIC1
	ADORA3		AC000068.1				NAP1L5
	IGHV3-64D		INPP5J				CAVIN1
	IGHV5-10-1		RBM11				CRACR2B
	MIR1244-4		GALNT17				ADAMTSL1
	AC116345.4		HS6ST3				CALHM5
	AL353572.4		STAC3				ZNF366
	AL354743.2		MUC1				ZNF454
			LSAMP				RNF212
			AHNAK2				GEN1
			OLFML2A				DNAJC22
			NDUFA4L2				GLDC
			NRG3				CA8
			IKZF1				MAF
			NAT8L				KCTD12
			EVI2B				THBD
			CD300LF				TMEM52
			AGBL4				TMEM139
			KIF18B				APOLD1
			FFAR4				AURKB
			MST1P2				RCC2
			PRELID2				CCDC89
			NAP1L2				PER1
			C5orf38				GIMAP7
			CLCNKA				TMEM125
			ARHGAP30				WSCD1
			CYP4F3				APOBEC3B
			MST1L				PIPOX
			CXCR3				CITED4
			LILRB4				ZNF154
			TNFRSF4				SSC5D
			QRFPR				LYNX1
			ZNF395				SERTM1
			GPR141				GAS1
			LYPD6				TSPYL5
			LHFPL3				MB21D2
			FPR3				FAM83H
			KCNJ11				GPR137C
			COL4A1				SYNE4
			PLEKHG7				GPR135
			PLEKHN1				P2RY13
			TCL6				PHLDA2
			ERC2				PLAG1
			TRPV2				ADGRB1
			THSD4				SLC9A9
			GABRD				SLC2A4
			TMEM72				CLDN7
			PALM3				RTKN2
			FYB2				RGMA
			HS6ST1P1				SYNM
			DNER				C1S
			CTSL3P				KPNA2
			RAB42				MXRA7
			COL4A5				SATB1
			HYKK				NXPH3
			SBK1				NDN
			PDCD1				IGIP
			CERKL				PAPPA
			SERPINA5				GRID1
			NCCRP1				C1orf116
			PRELP				TCEAL7
			SHISA6				GJC1
			ENTPD8				ZNF662
			RELN				PYCR1
			FAM111B				SLC8A1
			APOD				PCP4
			FAM180A				SLC25A10
			S100A14				GAS6
			SH2D5				BEGAIN
			RASSF10				CHST6
			COLCA1				WT1-AS
			SIRPB2				PRR36
			SRGAP3				CCBE1
			ESRRG				RIPK4
			LAMA2				PCBP3
			ADH1B				TNFAIP8L3
			WNK3				FBXL7
			TLR7				LHFPL6
			HLA-DQA1				ASCL2
			S100A2				TRAIP
			HCAR1				FOXL2
			SMIM10L2B				EMILIN3
			ANXA4				OLFML1
			ZNF300P1				CFAP91
			GAL3ST4				IQGAP3
			SLC6A17				ARSI
			TPSB2				SMTN
			OGDHL				ST6GALNAC3
			SPN				TMPRSS2
			GZMM				TBX1
			COL4A6				CLDN5
			KCNMB2				TACSTD2
			KLHL14				SLIT3
			OCLN				PKP3
			SLC22A12				KCND2
			SLC22A6				NCMAP
			ELOVL2				PROS1
			SNHG12				BEX5
			FCGR1B				SLITRK6
			AVPR1B				RNLS
			CHSY3				SMIM10
			CSF2RA				TCEAL2
			CARD11				WT1
			PEG3				SORCS2
			MT1F				ROBO2
			CNGA1				F8
			SLC34A3				ANKS1B
			ABCA4				SLC24A3
			SMOC1				FLRT2
			EGFL6				ANO9
			APCDD1L				NOTUM
			FAM169A				RBM11
			ALPK2				GALNT17
			CD247				PARPBP
			SUCNR1				MUC1
			CD3E				PRKG1
			DCAF12L1				NR2F2
			L1CAM				LSAMP
			NOS1AP				AHNAK2
			SOWAHA				OLFML2A
			RNU1-14P				PBX1
			STUM				PRAME
			FCGR3A				ADAMTSL5
			PLPP4				SLC52A2
			CCDC160				NAT8L
			NEU4				DNAH14
			GGTA1				RTN4RL1
			COL5A2				IRS2
			SMIM5				RASA3
			SLC44A4				KIF18B
			NCR3				SAPCD2
			LST1				SOWAHB
			PSORS1C3				NAP1L3
			POU5F1				THBS2
			PSORS1C1				CYP4X1
			LILRB3				ZNF501
			HLA-J				NAP1L2
			HLA-G				RGS7BP
			HLA-F				PDE2A
			FAM153CP				CARMIL3
			FAM201A				TNFRSF18
			ERICH4				KANK3
			PKHD1L1				ESPN
			CCNI2				C3orf70
			MT1H				MITF
			INSYN1				GCNT1
			MT1M				DYNC2H1
			CYS1				MAGI2
			C21orf62				C11orf96
			DUXAP8				MAGEH1
			DIO1				ISG15
			IGKC				FANCA
			IGKV4-1				PEAR1
			IGLV1-47				EIF4EBP1
			IGLV7-46				AC091057.1
			IGLV1-40				COL14A1
			IGLV3-25				DNER
			IGLV2-23				TMEM221
			IGLV3-21				C6orf132
			IGLV3-19				ZNF626
			IGLV2-11				SBK1
			IGLV3-10				H2AX
			IGLV3-1				CCDC9B
			IGLC2				DPYD
			IGLC3				PRELP
			TRBC1				LRRK2
			TRBC2				C9orf152
			TRDC				RELN
			IGHA2				FAM111B
			IGHA1				APOD
			IGHG1				PLAC9
			IGHG3				CLDN4
			IGHM				JPT1
			IGHV6-1				MAOA
			IGHV1-18				GSPT2
			IGHV3-21				HRCT1
			IGHV3-23				NLGN3
			IGHV4-34				NUDT11
			IGHV1-46				SLC35F1
			IGHV5-51				ZNF781
			EWSAT1				CACNA1H
			SYT3				LAMA2
			Z99572.1				XRCC2
			AC084880.1				ZNF502
			DNASE1				ZNF418
			AC019080.1				S100A2
			ZNF726				FLNA
			LINC00887				SMIM10L2B
			PLIN5				ANXA6
			EML6				CYSRT1
			FER1L6				FAM110D
			MTCP1				TPSB2
			COL28A1				KANK2
			PPP1R3G				BLM
			EBF2				SVIL
			PLXNA4				FBXL22
			AL353801.1				DACT3
			TINCR				OGDHL
			HLA-DPB1				COL4A6
			SLC25A5-AS1				MFAP5
			C4B				DPP4
			PELATON				HOXC6
			HLA-DPB2				CFD
			LINC01886				KLHDC1
			CETN4P				INKA2
			POT1-AS1				CYRIA
			LINC01266				ZNF677
			HSPA7				HOXC4
			LINC00113				MT1F
			TMEM246-AS1				TPM2
			ZNF469				PLN
			MIAT				ARC
			AC007953.1				CCDC69
			ABHD11-AS1				RYR2
			GAS1RR				TUSC1
			AC005682.1				SMOC1
			SLC16A1-AS1				EGFL6
			LINC00323				RASSF9
			LINC02611				ZNF521
			AC005082.1				PNP
			ERVMER34-1				ARHGAP11A
			ITGB2-AS1				GJC2
			C14orf132				RYR3
			LINC02672				ARHGEF15
			AL160286.1				CES1
			AL157935.1				GRK5
			AC108463.1				SFMBT2
			LYPLAL1-DT				GPRASP1
			BX284668.2				MAGEE1
			KRT223P				DMD
			LINC01788				TGM2
			LINC02038				IQANK1
			LINC01159				SERTAD4-AS1
			AL157373.2				MIR29B2CHG
			AL590666.2				SAMD5
			SERPINB9P1				RBM20
			LRRC37A6P				SOX18
			APCDD1L-DT				TMEM273
			HLA-DPA1				ZDBF2
			LINC02015				HLA-DOA
			DARS-AS1				SP5
			CSPG4BP				LAYN
			HLA-DQB2				VWA7
			HOXB-AS3				MICB
			LINC02609				GABBR1
			GAS6-AS1				RANBP17
			AC139769.1				PNMA8B
			LINC01426				TMEM240
			HLA-B				INSYN1
			SLC25A25-AS1				RGL3
			MIR155HG				CYS1
			AC104667.2				DUXAP8
			DPY19L2P4				FOXL2NB
			CASP4LP				VGLL3
			MSC-AS1				DIO2
			NFAM1				AC016747.1
			ZPLD2P				ACKR1
			AC019197.1				GIMAP1
			AC074286.1				LTC4S
			ARHGEF38				MXD3
			LINC00299				GPC2
			BCYRN1				FBXO16
			PRKAR1B-AS1				MEG3
			LINC01358				TUBA5P
			CECR7				MIR99AHG
			HLA-DQA2				AATBC
			KIFC1				LINC01139
			AL109615.3				SLC12A8
			OR2I1P				BTBD19
			LINC00426				MIR503HG
			LINC00707				HAGLR
			ST3GAL6-AS1				SLC26A6
			APOBEC3G				ERVMER34-1
			C1orf226				LINC00511
			LILRA2				C14orf132
			PSMB9				HCG11
			PNMA2				PCAT6
			VWFP1				MIR646HG
			HOGA1				MBNL1-AS1
			AC093583.1				TRPM2-AS
			SOX2-OT				DNM3OS
			RPLP0P2				HLA-K
			LINC01322				LINC01354
			ERVFRD-1				DARS-AS1
			LILRA6				LRRC8C-DT
			APOBEC3C				CYP1B1-AS1
			FCGR2C				CCDC144NL-AS1
			C4A				TMEM238
			LINC00861				TWIST2
			GS1-24F4.2				MAGI2-AS3
			LINC00900				PINLYP
			MIR210HG				ELF3-AS1
			PCED1B-AS1				LINC00957
			ADH1C				CASP4LP
			LUCAT1				MSC-AS1
			LINC00992				HAND2-AS1
			LINC02432				HOXD-AS2
			PCDHA11				KIFC1
			AC023794.2				AC022034.1
			PVT1				FLG-AS1
			LINC01018				NME1
			LINC01182				APOBEC3G
			LINC02381				AQP1
			LINC02600				ARHGEF25
			HOXC-AS3				LINC00886
			LINC02384				CD302
			LINC01094				INMT
			C1orf210				ADAMTS9-AS2
			TRNP1				STON1
			AC021744.1				EFNA4
			AP000757.1				C4orf48
			RASSF10-DT				APOBEC3C
			AF186192.2				HBB
			B3GAT1-DT				AC107959.1
			AC007406.2				A2M-AS1
			AC022509.1				DNM1P35
			AC007406.3				SOCS2-AS1
			AC156455.1				MIR210HG
			AC026369.2				WHAMMP2
			NHLRC4				AC010226.1
			AL132780.1				BMPR1B-DT
			AC138123.1				CARMN
			AC027288.3				SELENOP
			CLEC5A				LINC02381
			HIF1A-AS3				LINC02600
			AC004816.1				LINC00958
			AC103740.1				TMEM200B
			CTXND1				PCDHGB6
			LINC02568				C1orf210
			AL049838.1				PCDHGA6
			AC026462.3				PCDHGB2
			AC107021.2				PCDHGB7
			LMO7-AS1				RHPN1-AS1
			LINC02188				MEX3A
			AL031710.1				MIR100HG
			AC040174.1				Z97989.1
			AC026992.2				ZNF486
			AC093627.7				AC156455.1
			AC144831.1				ZNF578
			MYZAP				DIO3OS
			RHEX				ITGB3
			AC138207.5				AC087477.2
			AC243964.3				FRRS1L
			RNF157-AS1				MRC1
			ZNF582-AS1				AC007541.1
			AL031429.2				AC126773.4
			LINC01235				AC092718.4
			IGHV3-30				SPINT1-AS1
			AC009549.1				AL031123.2
			CCL5				VPS9D1-AS1
			MILR1				PCDHGA9
			AC104794.5				SPON1
			PLS3-AS1				MYZAP
			AL365181.2				LINC00667
			AL024508.1				LINC00672
			LINC00551				SNORD3A
			AL365181.3				RHEX
			AC019069.1				TXNIP
			SAP30-DT				CBX3P2
			AC006033.2				PCAT19
			AC083862.1				RNF157-AS1
			DGCR5				MAP3K14-AS1
			BX640514.2				TBX2-AS1
			AC130371.2				CEBPA-DT
			CCL4				SETBP1-DT
			UHRF1				ZNF582-AS1
			SLC23A4P				ZNF285
			CCL4L2				SMIM22
			PIK3R6				AL627309.6
			RAB7B				FBXO17
			DACH1				AL353622.1
			AL117335.1				MMP28
			AC006449.5				AL390719.2
			AL109976.1				CD24
			AC018553.1				ADIRF-AS1
			AC007906.2				EPOP
			IGLV2-8				AL035661.1
			H3C10				AC010503.4
			AL031123.3				AC092111.1
			AC023024.2				ARHGAP23
			AC005831.1				UHRF1
			AC084759.3				CEBPB-AS1
			AC115284.2				AC007996.1
			FOXCUT				H3C10
			TRG-AS1				AC093535.2
			PEG13				Z99129.4
			AC119427.1				AC007342.7
			ADORA3				AC093908.1
			AP000547.3				SNHG4
			AL137002.2				LINC02606
			AL589669.1				EEF1AKMT4
			AL445205.1				BX571818.1
			AC083855.2				AC055839.2
			CERNA2				AUXG01000058.1
			CR589904.2				AL731702.1
			AUXG01000058.1				AC090004.2
			AC016590.4				AC108519.1
			AL121933.2
			AC010896.1
			AC009244.1
			LINC02348
			AC008875.3
			AL359704.2
			AC127526.5
			AL031123.5
			AC104530.1
			C3orf36

## Sheet: Tabla S2
Gene biotype distribution accross the differentially expressed genes in the eight paired carcinoma datasets.
		Breast	Colorectal	Lung	Kidney	Gastric	Liver	Thyroid	Uterus
Counts	protein_coding	974	1093	1073	1411	585	689	616	1482
	RNA_genes	109	101	95	182	42	91	86	101
	pseudogene	13	25	17	37	5	20	12	11
	antisense	23	26	25	38	12	6	13	27
	lincRNA	29	20	29	54	7	25	14	20
	lncRNA	6	7	6	12	8	6	7	10
	miRNA	2	1	1	1	1	0	2	3
	snRNA	0	0	0	1	0	0	0	0
	snoRNA	1	0	0	0	0	0	0	1
	genetic_locus	0	0	1	0	0	0	0	0
	total	1083	1194	1168	1593	627	780	702	1583
Percent (%)	protein_coding	89.9354	91.541	91.8664	88.575	93.3014	88.3333	87.7493	93.6197
	RNA_genes	10.0646	8.45896	8.13356	11.425	6.69856	11.6667	12.2507	6.38029

## Sheet: Tabla S3
Expression levels of differentially expressed genes (DEGs) analyzed across all eight carcinoma types using paired samples
Gene Symbol	Breast	Colorectal	Lung	Kidney	Gastric	Thyroid	Liver	Uterus	OVER	UNDER	Carcinomas where is DE
MMP11	OVER	OVER	OVER	OVER	OVER	OVER	OVER	OVER	8	0	8
ANGPTL1	UNDER	UNDER	UNDER	UNDER	UNDER	UNDER	UNDER	UNDER	0	8	8
GSTM5	UNDER	UNDER	UNDER	UNDER	UNDER	UNDER	UNDER	UNDER	0	8	8
IQGAP3	OVER	OVER	OVER	OVER	OVER	OVER	OVER	OVER	8	0	8
UHRF1	OVER	OVER	OVER	OVER	OVER	OVER	OVER	OVER	8	0	8
CCBE1	UNDER	UNDER	UNDER	UNDER	UNDER	UNDER	UNDER	UNDER	0	8	8
MYBL2	OVER	OVER	OVER	OVER	OVER	NA	OVER	OVER	7	0	7
CHRDL1	UNDER	UNDER	UNDER	UNDER	UNDER	UNDER	NA	UNDER	0	7	7
PKMYT1	OVER	OVER	OVER	OVER	OVER	NA	OVER	OVER	7	0	7
ABCA8	UNDER	UNDER	UNDER	UNDER	UNDER	NA	UNDER	UNDER	0	7	7
CTHRC1	OVER	OVER	OVER	OVER	OVER	NA	OVER	OVER	7	0	7
PKNOX2	UNDER	UNDER	UNDER	UNDER	UNDER	UNDER	NA	UNDER	0	7	7
UBE2C	OVER	OVER	OVER	OVER	OVER	NA	OVER	OVER	7	0	7
DES	UNDER	UNDER	UNDER	UNDER	UNDER	UNDER	NA	UNDER	0	7	7
RELN	UNDER	UNDER	NA	UNDER	UNDER	UNDER	UNDER	UNDER	0	7	7
ADH1B	UNDER	UNDER	UNDER	UNDER	UNDER	UNDER	UNDER	NA	0	7	7
MT1M	UNDER	UNDER	UNDER	UNDER	UNDER	UNDER	UNDER	NA	0	7	7
CDT1	OVER	NA	OVER	OVER	OVER	OVER	OVER	OVER	7	0	7
FAM111B	OVER	NA	OVER	OVER	OVER	OVER	OVER	OVER	7	0	7
SFRP1	UNDER	UNDER	NA	UNDER	UNDER	UNDER	UNDER	UNDER	0	7	7
C7	UNDER	UNDER	UNDER	UNDER	UNDER	UNDER	UNDER	NA	0	7	7
GHR	UNDER	UNDER	UNDER	NA	UNDER	UNDER	UNDER	UNDER	0	7	7
LYVE1	UNDER	UNDER	UNDER	NA	UNDER	UNDER	UNDER	UNDER	0	7	7
IGSF10	UNDER	UNDER	UNDER	UNDER	UNDER	UNDER	NA	UNDER	0	7	7
MFAP4	UNDER	UNDER	UNDER	UNDER	NA	UNDER	UNDER	UNDER	0	7	7
RNF150	UNDER	UNDER	NA	UNDER	UNDER	UNDER	UNDER	UNDER	0	7	7
HBB	UNDER	UNDER	UNDER	NA	UNDER	UNDER	UNDER	UNDER	0	7	7
HSPB6	UNDER	UNDER	UNDER	NA	UNDER	UNDER	NA	UNDER	0	6	6
FHL1	UNDER	UNDER	UNDER	NA	UNDER	UNDER	NA	UNDER	0	6	6
CCN5	NA	UNDER	UNDER	OVER	UNDER	UNDER	NA	UNDER	1	5	6
TRIP13	OVER	OVER	OVER	NA	OVER	NA	OVER	OVER	6	0	6
EEF1A2	OVER	UNDER	OVER	NA	UNDER	OVER	OVER	NA	4	2	6
CCL21	UNDER	UNDER	NA	UNDER	NA	UNDER	UNDER	UNDER	0	6	6
DPT	UNDER	UNDER	NA	UNDER	UNDER	UNDER	UNDER	NA	0	6	6
NCAM1	UNDER	UNDER	NA	NA	UNDER	UNDER	UNDER	UNDER	0	6	6
GFRA1	NA	UNDER	UNDER	NA	UNDER	UNDER	UNDER	UNDER	0	6	6
C16orf89	UNDER	UNDER	UNDER	UNDER	UNDER	NA	NA	UNDER	0	6	6
RECQL4	OVER	OVER	OVER	NA	OVER	NA	OVER	OVER	6	0	6
C1QTNF7	UNDER	UNDER	UNDER	UNDER	NA	UNDER	NA	UNDER	0	6	6
PRIMA1	UNDER	UNDER	UNDER	NA	UNDER	UNDER	NA	UNDER	0	6	6
ETV4	NA	OVER	OVER	UNDER	OVER	OVER	NA	OVER	5	1	6
POLQ	OVER	NA	OVER	OVER	OVER	NA	OVER	OVER	6	0	6
ASPM	OVER	NA	OVER	OVER	OVER	NA	OVER	OVER	6	0	6
GTSE1	OVER	NA	OVER	OVER	OVER	NA	OVER	OVER	6	0	6
BIRC5	OVER	NA	OVER	OVER	OVER	NA	OVER	OVER	6	0	6
KIF4A	OVER	NA	OVER	OVER	OVER	NA	OVER	OVER	6	0	6
CDC45	OVER	NA	OVER	OVER	OVER	NA	OVER	OVER	6	0	6
CDC6	OVER	NA	OVER	OVER	OVER	NA	OVER	OVER	6	0	6
ASF1B	OVER	NA	OVER	OVER	OVER	NA	OVER	OVER	6	0	6
NCAPG	OVER	NA	OVER	OVER	OVER	NA	OVER	OVER	6	0	6
FOXM1	OVER	NA	OVER	OVER	OVER	NA	OVER	OVER	6	0	6
KIF20A	OVER	NA	OVER	OVER	OVER	NA	OVER	OVER	6	0	6
NEK2	OVER	NA	OVER	OVER	OVER	NA	OVER	OVER	6	0	6
CENPF	OVER	NA	OVER	OVER	OVER	NA	OVER	OVER	6	0	6
KIF14	OVER	NA	OVER	OVER	OVER	NA	OVER	OVER	6	0	6
NCAPH	OVER	NA	OVER	OVER	OVER	NA	OVER	OVER	6	0	6
HJURP	OVER	NA	OVER	OVER	OVER	NA	OVER	OVER	6	0	6
DLGAP5	OVER	NA	OVER	OVER	OVER	NA	OVER	OVER	6	0	6
TOP2A	OVER	NA	OVER	OVER	OVER	NA	OVER	OVER	6	0	6
TROAP	OVER	NA	OVER	OVER	OVER	NA	OVER	OVER	6	0	6
CEP55	OVER	NA	OVER	OVER	OVER	NA	OVER	OVER	6	0	6
NUF2	OVER	NA	OVER	OVER	OVER	NA	OVER	OVER	6	0	6
DTL	OVER	NA	OVER	OVER	OVER	NA	OVER	OVER	6	0	6
MKI67	OVER	NA	OVER	OVER	OVER	NA	OVER	OVER	6	0	6
ESM1	OVER	NA	NA	OVER	OVER	OVER	OVER	OVER	6	0	6
MELK	OVER	NA	OVER	OVER	OVER	NA	OVER	OVER	6	0	6
PLK1	OVER	NA	OVER	OVER	OVER	NA	OVER	OVER	6	0	6
PBK	OVER	NA	OVER	OVER	OVER	NA	OVER	OVER	6	0	6
BUB1	OVER	NA	OVER	OVER	OVER	NA	OVER	OVER	6	0	6
RRM2	OVER	NA	OVER	OVER	OVER	NA	OVER	OVER	6	0	6
AURKB	OVER	NA	OVER	OVER	OVER	NA	OVER	OVER	6	0	6
KIF18B	OVER	NA	OVER	OVER	OVER	NA	OVER	OVER	6	0	6
KIFC1	OVER	NA	OVER	OVER	OVER	NA	OVER	OVER	6	0	6
OGN	UNDER	UNDER	UNDER	UNDER	UNDER	UNDER	NA	NA	0	6	6
HLF	UNDER	UNDER	UNDER	NA	UNDER	UNDER	NA	UNDER	0	6	6
BCHE	UNDER	UNDER	UNDER	UNDER	UNDER	NA	UNDER	NA	0	6	6
SPP1	OVER	OVER	OVER	NA	OVER	NA	OVER	OVER	6	0	6
CNTFR	UNDER	UNDER	NA	UNDER	UNDER	UNDER	UNDER	NA	0	6	6
NECAB1	UNDER	UNDER	UNDER	NA	UNDER	UNDER	NA	UNDER	0	6	6
MASP1	UNDER	UNDER	UNDER	OVER	NA	UNDER	NA	UNDER	1	5	6
TMOD1	UNDER	UNDER	UNDER	NA	UNDER	UNDER	NA	UNDER	0	6	6
MMRN1	UNDER	UNDER	UNDER	NA	UNDER	UNDER	NA	UNDER	0	6	6
ANK2	UNDER	UNDER	NA	UNDER	UNDER	UNDER	NA	UNDER	0	6	6
CDKN2A	NA	OVER	OVER	NA	OVER	OVER	OVER	OVER	6	0	6
ABI3BP	UNDER	UNDER	UNDER	NA	UNDER	UNDER	NA	UNDER	0	6	6
PTH1R	UNDER	UNDER	UNDER	UNDER	NA	NA	UNDER	UNDER	0	6	6
DNASE1L3	UNDER	UNDER	UNDER	UNDER	UNDER	NA	UNDER	NA	0	6	6
PCOLCE2	UNDER	UNDER	UNDER	NA	UNDER	UNDER	NA	UNDER	0	6	6
TNXB	UNDER	UNDER	UNDER	NA	UNDER	NA	UNDER	UNDER	0	6	6
FABP4	UNDER	UNDER	UNDER	NA	UNDER	UNDER	NA	UNDER	0	6	6
KCNK3	UNDER	UNDER	UNDER	OVER	UNDER	NA	NA	UNDER	1	5	6
APLN	NA	OVER	NA	OVER	OVER	OVER	OVER	OVER	6	0	6
PCDH9	UNDER	UNDER	UNDER	UNDER	UNDER	NA	UNDER	NA	0	6	6
COL4A6	NA	UNDER	UNDER	UNDER	UNDER	UNDER	NA	UNDER	0	6	6
CFD	UNDER	UNDER	UNDER	NA	UNDER	UNDER	NA	UNDER	0	6	6
PKHD1L1	UNDER	UNDER	UNDER	UNDER	UNDER	UNDER	NA	NA	0	6	6
E2F1	OVER	NA	NA	OVER	OVER	OVER	OVER	OVER	6	0	6
DPP6	UNDER	NA	UNDER	UNDER	UNDER	UNDER	NA	UNDER	0	6	6
GPRIN1	OVER	NA	OVER	OVER	NA	OVER	OVER	OVER	6	0	6
ATP1A2	UNDER	UNDER	UNDER	NA	UNDER	NA	NA	UNDER	0	5	5
CDH3	NA	OVER	OVER	UNDER	OVER	OVER	NA	NA	4	1	5
WSCD2	UNDER	UNDER	NA	UNDER	UNDER	UNDER	NA	NA	0	5	5
CPED1	UNDER	UNDER	UNDER	NA	NA	NA	UNDER	UNDER	0	5	5
ASPA	UNDER	UNDER	UNDER	NA	UNDER	NA	UNDER	NA	0	5	5
CRYAB	UNDER	UNDER	UNDER	NA	UNDER	NA	NA	UNDER	0	5	5
ZBTB16	UNDER	UNDER	UNDER	NA	UNDER	NA	NA	UNDER	0	5	5
MT1G	NA	UNDER	NA	UNDER	NA	UNDER	UNDER	OVER	1	4	5
FOXP2	UNDER	UNDER	NA	NA	UNDER	UNDER	UNDER	NA	0	5	5
CD36	UNDER	UNDER	UNDER	OVER	NA	NA	NA	UNDER	1	4	5
SCN7A	UNDER	UNDER	UNDER	NA	UNDER	NA	UNDER	NA	0	5	5
PGM5	UNDER	UNDER	UNDER	NA	UNDER	NA	NA	UNDER	0	5	5
KIT	UNDER	UNDER	NA	UNDER	UNDER	UNDER	NA	NA	0	5	5
ACTG2	UNDER	UNDER	NA	OVER	UNDER	NA	NA	UNDER	1	4	5
LMOD1	UNDER	UNDER	NA	NA	UNDER	UNDER	NA	UNDER	0	5	5
MAMDC2	UNDER	UNDER	UNDER	UNDER	UNDER	NA	NA	NA	0	5	5
TMEM100	UNDER	UNDER	UNDER	NA	UNDER	NA	NA	UNDER	0	5	5
FAM107A	UNDER	UNDER	UNDER	NA	UNDER	NA	NA	UNDER	0	5	5
HSPB7	UNDER	UNDER	NA	UNDER	UNDER	NA	NA	UNDER	0	5	5
DIRAS1	NA	UNDER	OVER	UNDER	UNDER	NA	NA	UNDER	1	4	5
SAPCD2	OVER	OVER	OVER	NA	OVER	NA	NA	OVER	5	0	5
DNER	UNDER	UNDER	NA	UNDER	UNDER	NA	NA	UNDER	0	5	5
ANLN	OVER	NA	OVER	OVER	NA	NA	OVER	OVER	5	0	5
DEPDC1	OVER	NA	OVER	OVER	OVER	NA	NA	OVER	5	0	5
MCM10	OVER	NA	OVER	OVER	OVER	NA	OVER	NA	5	0	5
PRR11	OVER	NA	OVER	OVER	NA	NA	OVER	OVER	5	0	5
HMMR	OVER	NA	OVER	NA	OVER	NA	OVER	OVER	5	0	5
NDC80	OVER	NA	OVER	OVER	NA	NA	OVER	OVER	5	0	5
ORC1	OVER	NA	OVER	NA	OVER	NA	OVER	OVER	5	0	5
AURKA	OVER	NA	OVER	NA	OVER	NA	OVER	OVER	5	0	5
TPX2	OVER	NA	OVER	OVER	OVER	NA	NA	OVER	5	0	5
CLSPN	OVER	NA	OVER	OVER	OVER	NA	NA	OVER	5	0	5
MMP9	OVER	NA	OVER	OVER	OVER	NA	NA	OVER	5	0	5
CDC20	OVER	NA	OVER	NA	OVER	NA	OVER	OVER	5	0	5
STIL	OVER	NA	OVER	NA	OVER	NA	OVER	OVER	5	0	5
PIMREG	OVER	NA	OVER	OVER	OVER	NA	NA	OVER	5	0	5
CDCA8	OVER	NA	OVER	NA	OVER	NA	OVER	OVER	5	0	5
KIF23	OVER	NA	OVER	NA	OVER	NA	OVER	OVER	5	0	5
KIF2C	OVER	NA	OVER	NA	OVER	NA	OVER	OVER	5	0	5
CCNA2	OVER	NA	OVER	OVER	NA	NA	OVER	OVER	5	0	5
CDCA5	OVER	NA	OVER	NA	OVER	NA	OVER	OVER	5	0	5
SKA1	OVER	NA	OVER	OVER	OVER	NA	NA	OVER	5	0	5
SPC24	OVER	NA	OVER	OVER	NA	NA	OVER	OVER	5	0	5
TEDC2	OVER	NA	OVER	NA	OVER	NA	OVER	OVER	5	0	5
PTTG1	OVER	NA	OVER	OVER	NA	NA	OVER	OVER	5	0	5
SKA3	OVER	NA	OVER	OVER	OVER	NA	NA	OVER	5	0	5
PCLAF	OVER	NA	OVER	OVER	OVER	NA	NA	OVER	5	0	5
CKAP2L	OVER	NA	OVER	OVER	OVER	NA	OVER	NA	5	0	5
CDK1	OVER	NA	OVER	NA	OVER	NA	OVER	OVER	5	0	5
KY	UNDER	NA	NA	UNDER	UNDER	UNDER	NA	UNDER	0	5	5
PLCXD3	UNDER	NA	UNDER	UNDER	UNDER	NA	UNDER	NA	0	5	5
STRA6	NA	NA	OVER	UNDER	OVER	OVER	NA	OVER	4	1	5
PDK4	UNDER	UNDER	UNDER	NA	UNDER	NA	NA	UNDER	0	5	5
CRTAC1	UNDER	UNDER	UNDER	UNDER	UNDER	NA	NA	NA	0	5	5
CORO2B	UNDER	UNDER	UNDER	UNDER	NA	NA	NA	UNDER	0	5	5
COL1A1	OVER	OVER	OVER	OVER	OVER	NA	NA	NA	5	0	5
PPARGC1A	UNDER	UNDER	NA	UNDER	NA	UNDER	NA	UNDER	0	5	5
LIFR	UNDER	UNDER	NA	NA	NA	UNDER	UNDER	UNDER	0	5	5
CASQ2	UNDER	UNDER	UNDER	NA	UNDER	NA	NA	UNDER	0	5	5
HIF3A	UNDER	UNDER	UNDER	NA	UNDER	NA	NA	UNDER	0	5	5
KRT17	UNDER	OVER	NA	NA	OVER	OVER	NA	OVER	4	1	5
PPP1R1A	UNDER	UNDER	NA	UNDER	UNDER	NA	UNDER	NA	0	5	5
TRIM29	UNDER	OVER	NA	UNDER	OVER	OVER	NA	NA	3	2	5
AOX1	UNDER	UNDER	NA	NA	NA	UNDER	UNDER	UNDER	0	5	5
CILP	NA	UNDER	OVER	UNDER	NA	NA	UNDER	UNDER	1	4	5
NTRK2	UNDER	UNDER	UNDER	UNDER	NA	NA	NA	UNDER	0	5	5
HSPB8	NA	UNDER	UNDER	OVER	UNDER	NA	NA	UNDER	1	4	5
ABCA9	UNDER	UNDER	UNDER	NA	NA	UNDER	NA	UNDER	0	5	5
SYN2	UNDER	UNDER	UNDER	UNDER	UNDER	NA	NA	NA	0	5	5
KIF26B	OVER	OVER	OVER	NA	OVER	NA	NA	OVER	5	0	5
PIGR	UNDER	UNDER	UNDER	UNDER	NA	NA	NA	OVER	1	4	5
CLEC3B	UNDER	UNDER	UNDER	NA	UNDER	NA	NA	UNDER	0	5	5
ASPG	NA	UNDER	UNDER	NA	NA	UNDER	UNDER	UNDER	0	5	5
CA4	NA	UNDER	UNDER	UNDER	UNDER	UNDER	NA	NA	0	5	5
KRT80	NA	OVER	OVER	NA	OVER	OVER	NA	OVER	5	0	5
ADRB2	UNDER	UNDER	UNDER	NA	UNDER	NA	NA	UNDER	0	5	5
SOSTDC1	UNDER	UNDER	UNDER	UNDER	UNDER	NA	NA	NA	0	5	5
HPSE2	UNDER	UNDER	UNDER	UNDER	UNDER	NA	NA	NA	0	5	5
SPTBN2	NA	OVER	OVER	UNDER	NA	OVER	NA	OVER	4	1	5
PRR36	OVER	OVER	NA	UNDER	NA	OVER	NA	OVER	4	1	5
TACSTD2	NA	OVER	NA	UNDER	NA	OVER	UNDER	OVER	3	2	5
HBA2	UNDER	UNDER	UNDER	NA	UNDER	NA	UNDER	NA	0	5	5
PRELP	UNDER	UNDER	NA	UNDER	NA	NA	UNDER	UNDER	0	5	5
OGDHL	NA	UNDER	NA	UNDER	NA	UNDER	UNDER	OVER	1	4	5
PEG3	NA	UNDER	NA	UNDER	UNDER	UNDER	UNDER	NA	0	5	5
MT1F	NA	UNDER	NA	UNDER	NA	UNDER	UNDER	OVER	1	4	5
IQANK1	OVER	OVER	OVER	NA	OVER	NA	NA	OVER	5	0	5
CYS1	NA	UNDER	UNDER	UNDER	NA	NA	UNDER	UNDER	0	5	5
HAND2-AS1	NA	UNDER	NA	NA	UNDER	UNDER	UNDER	UNDER	0	5	5
MISP	OVER	NA	NA	UNDER	OVER	OVER	NA	OVER	4	1	5
ECRG4	UNDER	NA	UNDER	UNDER	UNDER	NA	NA	UNDER	0	5	5
EPCAM	OVER	NA	NA	UNDER	OVER	NA	UNDER	OVER	3	2	5
FOSB	UNDER	NA	UNDER	NA	NA	UNDER	UNDER	UNDER	0	5	5
F10	UNDER	NA	UNDER	NA	UNDER	UNDER	NA	UNDER	0	5	5
ALDH1A2	UNDER	NA	UNDER	UNDER	NA	UNDER	NA	UNDER	0	5	5
SPX	UNDER	NA	UNDER	NA	UNDER	UNDER	NA	OVER	1	4	5
SDS	OVER	NA	NA	OVER	OVER	NA	UNDER	OVER	4	1	5
ADAMTS14	OVER	NA	OVER	OVER	OVER	NA	NA	OVER	5	0	5
GPC3	UNDER	NA	UNDER	UNDER	NA	UNDER	OVER	NA	1	4	5
GPM6A	UNDER	NA	UNDER	NA	UNDER	UNDER	UNDER	NA	0	5	5
SVEP1	UNDER	NA	NA	UNDER	NA	UNDER	UNDER	UNDER	0	5	5
TCEAL2	UNDER	NA	UNDER	NA	UNDER	UNDER	NA	UNDER	0	5	5
RANBP3L	NA	NA	UNDER	UNDER	UNDER	UNDER	UNDER	NA	0	5	5
TNS1	UNDER	UNDER	UNDER	NA	NA	NA	NA	UNDER	0	4	4
CNN1	UNDER	UNDER	NA	NA	UNDER	NA	NA	UNDER	0	4	4
KL	UNDER	UNDER	UNDER	NA	NA	NA	NA	UNDER	0	4	4
MYH11	UNDER	UNDER	NA	NA	UNDER	NA	NA	UNDER	0	4	4
MYOCD	UNDER	UNDER	UNDER	NA	UNDER	NA	NA	NA	0	4	4
ACAN	OVER	OVER	NA	OVER	OVER	NA	NA	NA	4	0	4
PLIN4	UNDER	UNDER	NA	NA	UNDER	NA	NA	UNDER	0	4	4
CAVIN2	UNDER	UNDER	UNDER	NA	NA	NA	NA	UNDER	0	4	4
MAP6	NA	UNDER	NA	UNDER	UNDER	NA	NA	UNDER	0	4	4
NEGR1	NA	UNDER	NA	NA	UNDER	UNDER	NA	UNDER	0	4	4
SYNPO2	UNDER	UNDER	NA	NA	UNDER	NA	NA	UNDER	0	4	4
CBX2	NA	OVER	OVER	NA	NA	NA	OVER	OVER	4	0	4
GCNT4	NA	UNDER	NA	UNDER	UNDER	NA	NA	UNDER	0	4	4
GREM2	UNDER	UNDER	NA	NA	UNDER	NA	UNDER	NA	0	4	4
SLC2A4	UNDER	UNDER	NA	NA	UNDER	NA	NA	UNDER	0	4	4
MAOA	UNDER	UNDER	NA	NA	UNDER	NA	NA	UNDER	0	4	4
STUM	UNDER	UNDER	NA	UNDER	UNDER	NA	NA	NA	0	4	4
GPX3	UNDER	UNDER	UNDER	NA	UNDER	NA	NA	NA	0	4	4
WDR62	OVER	NA	NA	NA	OVER	NA	OVER	OVER	4	0	4
UBE2T	OVER	NA	OVER	NA	NA	NA	OVER	OVER	4	0	4
RAD54L	OVER	NA	OVER	OVER	NA	NA	NA	OVER	4	0	4
ORC6	OVER	NA	OVER	NA	NA	NA	OVER	OVER	4	0	4
CDKN3	OVER	NA	OVER	NA	NA	NA	OVER	OVER	4	0	4
GINS1	OVER	NA	OVER	NA	NA	NA	OVER	OVER	4	0	4
CDCA3	OVER	NA	OVER	NA	NA	NA	OVER	OVER	4	0	4
PACRG	UNDER	NA	UNDER	UNDER	NA	NA	NA	UNDER	0	4	4
TTK	OVER	NA	OVER	NA	OVER	NA	NA	OVER	4	0	4
CCNB1	OVER	NA	OVER	NA	NA	NA	OVER	OVER	4	0	4
BRIP1	OVER	NA	OVER	OVER	NA	NA	NA	OVER	4	0	4
CENPE	OVER	NA	OVER	NA	NA	NA	OVER	OVER	4	0	4
ADAM33	UNDER	NA	NA	NA	UNDER	UNDER	NA	UNDER	0	4	4
EME1	OVER	NA	OVER	NA	OVER	NA	NA	OVER	4	0	4
BUB1B	OVER	NA	OVER	NA	OVER	NA	NA	OVER	4	0	4
CCNB2	OVER	NA	OVER	NA	NA	NA	OVER	OVER	4	0	4
CILP2	OVER	NA	OVER	NA	OVER	NA	NA	OVER	4	0	4
KIF15	OVER	NA	OVER	NA	NA	NA	OVER	OVER	4	0	4
E2F7	OVER	NA	OVER	OVER	OVER	NA	NA	NA	4	0	4
SHCBP1	OVER	NA	OVER	NA	NA	NA	OVER	OVER	4	0	4
CDCA2	OVER	NA	OVER	OVER	OVER	NA	NA	NA	4	0	4
ARHGAP11A	OVER	NA	NA	NA	OVER	NA	OVER	OVER	4	0	4
ADAMTS9-AS2	UNDER	NA	UNDER	NA	UNDER	NA	NA	UNDER	0	4	4
MYZAP	UNDER	NA	UNDER	UNDER	NA	NA	NA	UNDER	0	4	4
PRKAR2B	NA	UNDER	NA	UNDER	NA	NA	UNDER	UNDER	0	4	4
CELSR3	NA	OVER	OVER	NA	OVER	NA	OVER	NA	4	0	4
SEMA3G	UNDER	UNDER	UNDER	UNDER	NA	NA	NA	NA	0	4	4
CLDN11	UNDER	UNDER	NA	UNDER	NA	NA	NA	UNDER	0	4	4
DPEP1	OVER	OVER	OVER	UNDER	NA	NA	NA	NA	3	1	4
CNTN1	NA	UNDER	NA	UNDER	UNDER	UNDER	NA	NA	0	4	4
VSIG2	UNDER	UNDER	UNDER	NA	NA	NA	UNDER	NA	0	4	4
GPM6B	NA	UNDER	UNDER	UNDER	UNDER	NA	NA	NA	0	4	4
CP	NA	UNDER	OVER	OVER	NA	NA	NA	OVER	3	1	4
LMO3	UNDER	UNDER	NA	UNDER	NA	NA	NA	UNDER	0	4	4
COL11A1	OVER	OVER	OVER	NA	OVER	NA	NA	NA	4	0	4
NGFR	UNDER	UNDER	NA	NA	NA	NA	UNDER	UNDER	0	4	4
MYLK	UNDER	UNDER	NA	NA	UNDER	NA	NA	UNDER	0	4	4
PYGM	UNDER	UNDER	NA	NA	UNDER	NA	NA	UNDER	0	4	4
MAOB	UNDER	UNDER	NA	NA	UNDER	NA	NA	UNDER	0	4	4
FAP	OVER	OVER	OVER	NA	OVER	NA	NA	NA	4	0	4
ITM2A	UNDER	UNDER	UNDER	NA	NA	NA	NA	UNDER	0	4	4
GNAO1	NA	UNDER	NA	NA	UNDER	NA	UNDER	UNDER	0	4	4
FER1L4	NA	OVER	OVER	OVER	NA	NA	NA	OVER	4	0	4
SLC4A11	NA	OVER	NA	UNDER	OVER	NA	NA	OVER	3	1	4
FMO2	UNDER	UNDER	UNDER	NA	NA	UNDER	NA	NA	0	4	4
RASD2	NA	UNDER	NA	OVER	NA	OVER	NA	UNDER	2	2	4
SRPX	UNDER	UNDER	NA	NA	NA	NA	UNDER	UNDER	0	4	4
SLC7A5	OVER	OVER	OVER	NA	NA	NA	NA	OVER	4	0	4
SFRP4	NA	OVER	NA	NA	OVER	NA	OVER	UNDER	3	1	4
SGCA	NA	UNDER	UNDER	NA	UNDER	NA	UNDER	NA	0	4	4
ADTRP	NA	UNDER	UNDER	UNDER	NA	OVER	NA	NA	1	3	4
BMP5	UNDER	UNDER	NA	NA	UNDER	UNDER	NA	NA	0	4	4
RBM24	NA	UNDER	NA	NA	NA	UNDER	OVER	UNDER	1	3	4
STC2	NA	OVER	NA	OVER	NA	NA	OVER	OVER	4	0	4
CNTN3	NA	UNDER	NA	UNDER	NA	UNDER	UNDER	NA	0	4	4
CNR1	UNDER	UNDER	UNDER	NA	UNDER	NA	NA	NA	0	4	4
TCF21	NA	UNDER	UNDER	UNDER	NA	NA	UNDER	NA	0	4	4
PLP1	UNDER	UNDER	NA	NA	UNDER	UNDER	NA	NA	0	4	4
PCK1	UNDER	UNDER	NA	UNDER	NA	NA	UNDER	NA	0	4	4
EDN2	OVER	UNDER	OVER	NA	NA	NA	NA	OVER	3	1	4
STRIP2	NA	OVER	NA	NA	OVER	NA	OVER	OVER	4	0	4
FLNC	NA	UNDER	NA	NA	UNDER	UNDER	NA	UNDER	0	4	4
KLK10	UNDER	OVER	UNDER	NA	NA	OVER	NA	NA	2	2	4
CDO1	UNDER	UNDER	UNDER	UNDER	NA	NA	NA	NA	0	4	4
KIF1A	NA	UNDER	NA	NA	UNDER	UNDER	NA	OVER	1	3	4
GDF15	NA	OVER	NA	NA	OVER	OVER	NA	OVER	4	0	4
AOC3	UNDER	UNDER	UNDER	NA	NA	NA	NA	UNDER	0	4	4
TNS4	NA	OVER	OVER	UNDER	OVER	NA	NA	NA	3	1	4
KANK4	NA	UNDER	UNDER	NA	NA	NA	UNDER	OVER	1	3	4
ADAMDEC1	OVER	UNDER	OVER	NA	OVER	NA	NA	NA	3	1	4
CHL1	UNDER	UNDER	NA	UNDER	NA	NA	NA	UNDER	0	4	4
PSAT1	NA	OVER	OVER	UNDER	NA	NA	NA	OVER	3	1	4
KRT7	NA	OVER	NA	UNDER	OVER	NA	NA	OVER	3	1	4
KLF4	UNDER	UNDER	UNDER	NA	NA	NA	NA	UNDER	0	4	4
SEMA6D	NA	UNDER	UNDER	UNDER	NA	NA	NA	UNDER	0	4	4
NTRK3	UNDER	UNDER	UNDER	NA	NA	NA	NA	UNDER	0	4	4
OSR1	UNDER	UNDER	NA	NA	NA	UNDER	NA	UNDER	0	4	4
GABRB2	NA	UNDER	NA	UNDER	UNDER	OVER	NA	NA	1	3	4
KCNMB1	UNDER	UNDER	NA	NA	UNDER	NA	NA	UNDER	0	4	4
JPH2	UNDER	UNDER	NA	NA	UNDER	NA	NA	UNDER	0	4	4
NR3C2	UNDER	UNDER	NA	UNDER	NA	NA	NA	UNDER	0	4	4
AKR1C2	UNDER	UNDER	NA	NA	UNDER	UNDER	NA	NA	0	4	4
CCNO	NA	OVER	OVER	UNDER	NA	NA	NA	OVER	3	1	4
SCN3A	UNDER	UNDER	NA	UNDER	NA	UNDER	NA	NA	0	4	4
LGI4	UNDER	UNDER	NA	OVER	NA	NA	NA	UNDER	1	3	4
SEMA3D	UNDER	UNDER	NA	NA	NA	UNDER	NA	UNDER	0	4	4
ABCA6	UNDER	UNDER	NA	NA	NA	UNDER	NA	UNDER	0	4	4
KCNMA1	NA	UNDER	NA	OVER	UNDER	NA	NA	UNDER	1	3	4
CXCL13	NA	UNDER	OVER	NA	OVER	NA	UNDER	NA	2	2	4
CLDN1	NA	OVER	NA	NA	OVER	OVER	NA	UNDER	3	1	4
SLC6A20	NA	OVER	UNDER	UNDER	NA	NA	NA	OVER	2	2	4
S100P	OVER	OVER	OVER	NA	NA	NA	OVER	NA	4	0	4
HAND2	NA	UNDER	NA	NA	UNDER	NA	UNDER	UNDER	0	4	4
HPGD	NA	UNDER	NA	UNDER	UNDER	NA	UNDER	NA	0	4	4
PI16	UNDER	UNDER	NA	NA	UNDER	UNDER	NA	NA	0	4	4
CLDN2	NA	OVER	NA	NA	OVER	OVER	UNDER	NA	3	1	4
PDZRN4	NA	UNDER	UNDER	UNDER	UNDER	NA	NA	NA	0	4	4
GABRB3	NA	UNDER	NA	NA	NA	UNDER	UNDER	UNDER	0	4	4
PLIN1	UNDER	UNDER	NA	NA	UNDER	NA	UNDER	NA	0	4	4
SCARA5	UNDER	UNDER	UNDER	NA	UNDER	NA	NA	NA	0	4	4
CXCL11	OVER	OVER	NA	OVER	OVER	NA	NA	NA	4	0	4
FRMD3	NA	UNDER	UNDER	NA	NA	OVER	NA	UNDER	1	3	4
OLR1	OVER	OVER	UNDER	NA	OVER	NA	NA	NA	3	1	4
SLCO4C1	NA	UNDER	UNDER	NA	NA	OVER	UNDER	NA	1	3	4
SCN4B	UNDER	UNDER	UNDER	NA	NA	NA	NA	UNDER	0	4	4
RGMA	UNDER	UNDER	NA	NA	UNDER	NA	NA	UNDER	0	4	4
SYNM	UNDER	UNDER	NA	NA	UNDER	NA	NA	UNDER	0	4	4
NXPH3	NA	UNDER	UNDER	NA	UNDER	NA	NA	UNDER	0	4	4
PYCR1	OVER	OVER	OVER	NA	NA	NA	NA	OVER	4	0	4
EMILIN3	UNDER	UNDER	NA	NA	UNDER	NA	NA	UNDER	0	4	4
CLDN5	UNDER	UNDER	UNDER	NA	NA	NA	NA	UNDER	0	4	4
SLIT3	UNDER	UNDER	UNDER	NA	NA	NA	NA	UNDER	0	4	4
NAP1L2	NA	UNDER	NA	UNDER	UNDER	NA	NA	UNDER	0	4	4
PLEKHN1	NA	OVER	OVER	OVER	NA	OVER	NA	NA	4	0	4
PLAC9	UNDER	UNDER	UNDER	NA	NA	NA	NA	UNDER	0	4	4
HRCT1	UNDER	UNDER	UNDER	NA	NA	NA	NA	UNDER	0	4	4
C2CD4A	NA	OVER	OVER	NA	OVER	OVER	NA	NA	4	0	4
MT1H	NA	UNDER	NA	UNDER	NA	UNDER	UNDER	NA	0	4	4
IGKC	NA	UNDER	OVER	OVER	NA	NA	UNDER	NA	2	2	4
IGKV4-1	NA	UNDER	OVER	OVER	NA	NA	UNDER	NA	2	2	4
IGLV1-40	NA	UNDER	OVER	OVER	NA	NA	UNDER	NA	2	2	4
IGLV3-1	NA	UNDER	OVER	OVER	NA	NA	UNDER	NA	2	2	4
IGLC2	NA	UNDER	OVER	OVER	NA	NA	UNDER	NA	2	2	4
IGHA2	UNDER	UNDER	NA	OVER	NA	NA	UNDER	NA	1	3	4
IGHV1-18	NA	UNDER	OVER	OVER	NA	NA	UNDER	NA	2	2	4
IGHV3-21	NA	UNDER	OVER	OVER	NA	NA	UNDER	NA	2	2	4
IGHV3-23	NA	UNDER	OVER	OVER	NA	NA	UNDER	NA	2	2	4
IGHV5-51	NA	UNDER	OVER	OVER	NA	NA	UNDER	NA	2	2	4
ACKR1	UNDER	UNDER	UNDER	NA	NA	NA	NA	UNDER	0	4	4
TINCR	OVER	UNDER	UNDER	UNDER	NA	NA	NA	NA	1	3	4
C14orf132	NA	UNDER	UNDER	UNDER	NA	NA	NA	UNDER	0	4	4
ADH1C	UNDER	UNDER	NA	UNDER	NA	NA	UNDER	NA	0	4	4
CYP2B7P	OVER	UNDER	UNDER	NA	NA	NA	UNDER	NA	1	3	4
RHEX	NA	UNDER	UNDER	OVER	NA	NA	NA	OVER	2	2	4
E2F2	OVER	NA	OVER	OVER	NA	NA	NA	OVER	4	0	4
TENM1	UNDER	NA	NA	OVER	NA	OVER	UNDER	NA	2	2	4
EPN3	OVER	NA	OVER	UNDER	NA	NA	NA	OVER	3	1	4
PRSS8	OVER	NA	NA	UNDER	NA	NA	UNDER	OVER	2	2	4
IGSF9	OVER	NA	OVER	UNDER	NA	NA	NA	OVER	3	1	4
WNT11	UNDER	NA	NA	UNDER	NA	UNDER	UNDER	NA	0	4	4
FAM83D	OVER	NA	OVER	NA	NA	NA	OVER	OVER	4	0	4
COMP	OVER	NA	OVER	NA	OVER	OVER	NA	NA	4	0	4
CAV2	UNDER	NA	UNDER	OVER	NA	NA	NA	UNDER	1	3	4
CAV1	UNDER	NA	UNDER	OVER	NA	NA	NA	UNDER	1	3	4
EZH2	OVER	NA	OVER	NA	NA	NA	OVER	OVER	4	0	4
RERGL	UNDER	NA	NA	UNDER	UNDER	UNDER	NA	NA	0	4	4
ACADL	UNDER	NA	UNDER	NA	UNDER	NA	UNDER	NA	0	4	4
PROX1	UNDER	NA	NA	UNDER	NA	UNDER	NA	UNDER	0	4	4
ZWINT	OVER	NA	OVER	NA	NA	NA	OVER	OVER	4	0	4
ADGRB3	UNDER	NA	UNDER	UNDER	UNDER	NA	NA	NA	0	4	4
IL33	UNDER	NA	UNDER	NA	NA	NA	UNDER	UNDER	0	4	4
MAPK4	UNDER	NA	UNDER	NA	UNDER	UNDER	NA	NA	0	4	4
CENPU	OVER	NA	OVER	NA	NA	NA	OVER	OVER	4	0	4
SPC25	OVER	NA	OVER	OVER	NA	NA	OVER	NA	4	0	4
PID1	UNDER	NA	UNDER	NA	NA	UNDER	NA	UNDER	0	4	4
LRRC2	UNDER	NA	UNDER	UNDER	NA	NA	NA	UNDER	0	4	4
FREM1	UNDER	NA	NA	UNDER	NA	UNDER	NA	UNDER	0	4	4
ATOH8	UNDER	NA	UNDER	NA	NA	NA	UNDER	UNDER	0	4	4
STK32A	UNDER	NA	NA	UNDER	UNDER	OVER	NA	NA	1	3	4
NLGN1	UNDER	NA	NA	OVER	UNDER	UNDER	NA	NA	1	3	4
TPPP	UNDER	NA	UNDER	NA	NA	UNDER	NA	UNDER	0	4	4
SELP	UNDER	NA	UNDER	NA	NA	NA	UNDER	UNDER	0	4	4
LPL	UNDER	NA	UNDER	NA	NA	OVER	OVER	NA	2	2	4
RTKN2	OVER	NA	UNDER	NA	OVER	NA	NA	OVER	3	1	4
BMP8A	OVER	NA	OVER	NA	OVER	UNDER	NA	NA	3	1	4
NAT8L	UNDER	NA	NA	UNDER	NA	OVER	NA	OVER	2	2	4
GABRD	OVER	NA	NA	OVER	OVER	OVER	NA	NA	4	0	4
APOD	UNDER	NA	NA	UNDER	NA	UNDER	NA	UNDER	0	4	4
ARC	UNDER	NA	UNDER	NA	UNDER	NA	NA	UNDER	0	4	4
CES1	UNDER	NA	UNDER	NA	UNDER	NA	NA	UNDER	0	4	4
SAMD5	UNDER	NA	NA	NA	NA	UNDER	UNDER	UNDER	0	4	4
IGHG4	OVER	NA	OVER	NA	OVER	NA	UNDER	NA	3	1	4
LINC00511	OVER	NA	OVER	NA	NA	OVER	NA	OVER	4	0	4
INMT	UNDER	NA	UNDER	NA	NA	NA	UNDER	UNDER	0	4	4
HOGA1	UNDER	NA	NA	UNDER	NA	UNDER	UNDER	NA	0	4	4
AC007906.2	UNDER	NA	UNDER	UNDER	NA	NA	UNDER	NA	0	4	4
AUXG01000058.1	UNDER	NA	UNDER	UNDER	NA	NA	NA	UNDER	0	4	4
NR4A3	NA	NA	UNDER	NA	NA	UNDER	UNDER	UNDER	0	4	4
ARHGEF39	NA	NA	OVER	OVER	NA	NA	OVER	OVER	4	0	4
AGTR1	NA	NA	UNDER	NA	UNDER	UNDER	UNDER	NA	0	4	4
FREM2	NA	NA	UNDER	UNDER	NA	NA	UNDER	OVER	1	3	4
RADIL	NA	NA	UNDER	NA	UNDER	UNDER	NA	UNDER	0	4	4
NDNF	NA	NA	UNDER	UNDER	NA	UNDER	NA	UNDER	0	4	4
INSYN1	NA	NA	UNDER	UNDER	UNDER	NA	NA	UNDER	0	4	4
DUXAP8	NA	NA	OVER	OVER	OVER	NA	NA	OVER	4	0	4
CTXND1	NA	NA	UNDER	UNDER	UNDER	OVER	NA	NA	1	3	4
DCN	NA	NA	NA	UNDER	NA	UNDER	UNDER	UNDER	0	4	4
C1QL1	NA	NA	NA	OVER	UNDER	OVER	OVER	NA	3	1	4
SYTL5	NA	NA	NA	UNDER	UNDER	OVER	UNDER	NA	1	3	4
PLEKHG4B	NA	NA	NA	UNDER	UNDER	UNDER	NA	OVER	1	3	4
WDR72	NA	NA	NA	UNDER	OVER	UNDER	UNDER	NA	1	3	4
SEZ6L2	NA	NA	NA	OVER	OVER	OVER	OVER	NA	4	0	4
NFE2L3	NA	OVER	NA	NA	OVER	OVER	NA	NA	3	0	3
PDZD4	NA	UNDER	NA	NA	UNDER	NA	NA	UNDER	0	3	3
ZDHHC15	NA	UNDER	NA	UNDER	NA	NA	NA	UNDER	0	3	3
GRIN2D	NA	OVER	NA	NA	OVER	NA	NA	OVER	3	0	3
MFAP2	OVER	OVER	NA	NA	NA	NA	NA	OVER	3	0	3
PPP1R3C	NA	UNDER	NA	NA	UNDER	NA	NA	UNDER	0	3	3
LDB3	NA	UNDER	NA	NA	UNDER	NA	NA	UNDER	0	3	3
PLAU	NA	OVER	OVER	NA	NA	OVER	NA	NA	3	0	3
FAM189A2	UNDER	UNDER	UNDER	NA	NA	NA	NA	NA	0	3	3
ASXL3	UNDER	UNDER	NA	NA	NA	UNDER	NA	NA	0	3	3
CYP4B1	NA	UNDER	UNDER	NA	UNDER	NA	NA	NA	0	3	3
AFF3	NA	UNDER	UNDER	NA	UNDER	NA	NA	NA	0	3	3
ADAM12	NA	OVER	OVER	NA	OVER	NA	NA	NA	3	0	3
MMP3	OVER	OVER	NA	NA	OVER	NA	NA	NA	3	0	3
KCNB1	UNDER	UNDER	NA	NA	UNDER	NA	NA	NA	0	3	3
CXCL1	UNDER	OVER	NA	NA	OVER	NA	NA	NA	2	1	3
GPER1	NA	UNDER	UNDER	NA	UNDER	NA	NA	NA	0	3	3
SCNN1B	NA	UNDER	NA	UNDER	UNDER	NA	NA	NA	0	3	3
MAL	NA	UNDER	NA	UNDER	UNDER	NA	NA	NA	0	3	3
GNG7	NA	UNDER	NA	NA	UNDER	NA	NA	UNDER	0	3	3
ADAMTSL1	NA	UNDER	NA	NA	UNDER	NA	NA	UNDER	0	3	3
MMP1	NA	OVER	OVER	NA	OVER	NA	NA	NA	3	0	3
RBM20	NA	UNDER	NA	NA	UNDER	NA	NA	UNDER	0	3	3
DEPDC1B	OVER	NA	OVER	NA	NA	NA	OVER	NA	3	0	3
SPAG5	OVER	NA	OVER	NA	NA	NA	NA	OVER	3	0	3
SORBS1	UNDER	NA	NA	NA	UNDER	NA	NA	UNDER	0	3	3
CENPM	OVER	NA	NA	NA	NA	NA	OVER	OVER	3	0	3
TPTEP1	UNDER	NA	NA	UNDER	UNDER	NA	NA	NA	0	3	3
CENPI	OVER	NA	OVER	NA	NA	NA	NA	OVER	3	0	3
ADGRD1	UNDER	NA	UNDER	NA	NA	NA	NA	UNDER	0	3	3
CENPA	OVER	NA	OVER	NA	OVER	NA	NA	NA	3	0	3
LEPR	UNDER	NA	UNDER	NA	NA	NA	NA	UNDER	0	3	3
SLC16A7	UNDER	NA	NA	UNDER	NA	NA	NA	UNDER	0	3	3
KIF18A	OVER	NA	NA	NA	OVER	NA	NA	OVER	3	0	3
CENPK	OVER	NA	NA	NA	NA	NA	OVER	OVER	3	0	3
CKMT2	UNDER	NA	NA	UNDER	UNDER	NA	NA	NA	0	3	3
KNL1	OVER	NA	OVER	NA	NA	NA	NA	OVER	3	0	3
KIF11	OVER	NA	OVER	NA	NA	NA	NA	OVER	3	0	3
PIK3C2G	UNDER	NA	NA	NA	UNDER	NA	UNDER	NA	0	3	3
CDC25C	OVER	NA	OVER	NA	OVER	NA	NA	NA	3	0	3
KLF15	UNDER	NA	UNDER	NA	UNDER	NA	NA	NA	0	3	3
MAD2L1	OVER	NA	OVER	NA	NA	NA	NA	OVER	3	0	3
PTCHD1	UNDER	NA	UNDER	NA	UNDER	NA	NA	NA	0	3	3
RIC3	UNDER	NA	NA	UNDER	UNDER	NA	NA	NA	0	3	3
TK1	OVER	NA	OVER	NA	NA	NA	NA	OVER	3	0	3
EXO1	OVER	NA	OVER	NA	OVER	NA	NA	NA	3	0	3
REEP1	NA	NA	UNDER	NA	UNDER	NA	NA	UNDER	0	3	3
CCNE1	NA	NA	OVER	NA	NA	NA	OVER	OVER	3	0	3
CDCA7	NA	NA	OVER	OVER	NA	NA	NA	OVER	3	0	3
MELTF	NA	NA	OVER	UNDER	OVER	NA	NA	NA	2	1	3
IGHG1	NA	NA	OVER	OVER	NA	NA	UNDER	NA	2	1	3
IGHG3	NA	NA	OVER	OVER	NA	NA	UNDER	NA	2	1	3
PTGER3	NA	NA	NA	UNDER	UNDER	NA	NA	UNDER	0	3	3
LIPG	NA	NA	NA	UNDER	OVER	NA	NA	OVER	2	1	3
ILDR1	NA	NA	NA	UNDER	OVER	NA	NA	OVER	2	1	3
LONRF2	NA	NA	NA	UNDER	UNDER	NA	NA	UNDER	0	3	3
SHISA6	NA	NA	NA	UNDER	UNDER	OVER	NA	NA	1	2	3
HMGA2	NA	NA	NA	NA	OVER	OVER	NA	OVER	3	0	3
DLG2	NA	NA	NA	NA	UNDER	UNDER	NA	UNDER	0	3	3
TNFRSF11B	NA	NA	NA	NA	OVER	UNDER	UNDER	NA	1	2	3
SLC13A2	UNDER	UNDER	NA	NA	NA	NA	UNDER	NA	0	3	3
IGF1	UNDER	UNDER	NA	NA	NA	NA	UNDER	NA	0	3	3
USP2	NA	UNDER	NA	UNDER	UNDER	NA	NA	NA	0	3	3
BARX2	NA	UNDER	OVER	OVER	NA	NA	NA	NA	2	1	3
METTL24	NA	UNDER	NA	NA	UNDER	UNDER	NA	NA	0	3	3
PSD	NA	UNDER	NA	NA	UNDER	NA	NA	UNDER	0	3	3
DGAT2	UNDER	OVER	NA	NA	NA	NA	NA	OVER	2	1	3
EYA2	NA	UNDER	NA	NA	NA	NA	UNDER	OVER	1	2	3
NTN1	NA	UNDER	NA	UNDER	UNDER	NA	NA	NA	0	3	3
FGFR2	NA	UNDER	UNDER	NA	NA	NA	UNDER	NA	0	3	3
FGF10	UNDER	UNDER	UNDER	NA	NA	NA	NA	NA	0	3	3
CDH19	NA	UNDER	NA	NA	UNDER	NA	UNDER	NA	0	3	3
RPS6KA6	NA	UNDER	NA	UNDER	UNDER	NA	NA	NA	0	3	3
SPEG	NA	UNDER	NA	NA	UNDER	NA	NA	UNDER	0	3	3
TRHDE	UNDER	UNDER	UNDER	NA	NA	NA	NA	NA	0	3	3
TACR2	NA	UNDER	NA	NA	UNDER	NA	NA	UNDER	0	3	3
PAK3	UNDER	UNDER	NA	NA	NA	UNDER	NA	NA	0	3	3
ITGA8	NA	UNDER	UNDER	NA	NA	NA	NA	UNDER	0	3	3
SLC4A4	UNDER	UNDER	NA	NA	NA	UNDER	NA	NA	0	3	3
PGR	NA	UNDER	NA	NA	UNDER	NA	NA	UNDER	0	3	3
ABCB1	UNDER	UNDER	NA	NA	NA	NA	NA	UNDER	0	3	3
TESC	UNDER	OVER	NA	NA	NA	OVER	NA	NA	2	1	3
CHGB	NA	UNDER	NA	UNDER	UNDER	NA	NA	NA	0	3	3
P3H2	NA	UNDER	UNDER	NA	UNDER	NA	NA	NA	0	3	3
JPH4	NA	UNDER	UNDER	NA	NA	NA	NA	UNDER	0	3	3
SEMA6A	NA	UNDER	UNDER	OVER	NA	NA	NA	NA	1	2	3
SCD	NA	OVER	NA	OVER	NA	NA	NA	OVER	3	0	3
SOX10	UNDER	UNDER	NA	NA	UNDER	NA	NA	NA	0	3	3
CTSG	UNDER	UNDER	NA	NA	UNDER	NA	NA	NA	0	3	3
ASB2	NA	UNDER	NA	NA	UNDER	NA	NA	UNDER	0	3	3
SGK2	UNDER	UNDER	NA	UNDER	NA	NA	NA	NA	0	3	3
SLC17A9	NA	OVER	NA	OVER	OVER	NA	NA	NA	3	0	3
MYL9	NA	UNDER	NA	NA	UNDER	NA	NA	UNDER	0	3	3
MYOM1	UNDER	UNDER	NA	NA	NA	NA	NA	UNDER	0	3	3
BMX	UNDER	UNDER	UNDER	NA	NA	NA	NA	NA	0	3	3
PCSK1N	NA	UNDER	NA	UNDER	NA	OVER	NA	NA	1	2	3
TIMP1	NA	OVER	NA	OVER	NA	OVER	NA	NA	3	0	3
HAGHL	OVER	OVER	NA	NA	NA	OVER	NA	NA	3	0	3
CEMIP	OVER	OVER	NA	NA	OVER	NA	NA	NA	3	0	3
FAM189A1	NA	UNDER	UNDER	NA	NA	UNDER	NA	NA	0	3	3
CA2	NA	UNDER	UNDER	NA	NA	NA	NA	OVER	1	2	3
CCN4	OVER	OVER	OVER	NA	NA	NA	NA	NA	3	0	3
SLC17A7	UNDER	UNDER	NA	NA	NA	UNDER	NA	NA	0	3	3
LILRB5	UNDER	UNDER	NA	NA	NA	NA	UNDER	NA	0	3	3
TMEM59L	NA	UNDER	OVER	NA	NA	OVER	NA	NA	2	1	3
GRIK5	NA	UNDER	NA	UNDER	NA	NA	NA	UNDER	0	3	3
PTN	UNDER	UNDER	NA	NA	UNDER	NA	NA	NA	0	3	3
TFR2	OVER	OVER	OVER	NA	NA	NA	NA	NA	3	0	3
CA9	NA	OVER	NA	OVER	NA	NA	NA	OVER	3	0	3
CXCL12	NA	UNDER	NA	NA	NA	NA	UNDER	UNDER	0	3	3
RNF43	NA	OVER	NA	UNDER	NA	NA	NA	OVER	2	1	3
CWH43	NA	UNDER	NA	UNDER	NA	UNDER	NA	NA	0	3	3
FAM184A	NA	UNDER	UNDER	NA	NA	NA	NA	UNDER	0	3	3
BVES	NA	UNDER	NA	NA	UNDER	NA	NA	UNDER	0	3	3
CLIC5	NA	UNDER	UNDER	UNDER	NA	NA	NA	NA	0	3	3
COL7A1	NA	OVER	OVER	NA	NA	OVER	NA	NA	3	0	3
EVA1A	NA	OVER	NA	NA	OVER	OVER	NA	NA	3	0	3
PAPPA2	UNDER	UNDER	NA	UNDER	NA	NA	NA	NA	0	3	3
CR2	NA	UNDER	OVER	UNDER	NA	NA	NA	NA	1	2	3
FILIP1	NA	UNDER	UNDER	NA	NA	NA	NA	UNDER	0	3	3
ABCG2	NA	UNDER	UNDER	NA	NA	NA	NA	UNDER	0	3	3
TRPM6	UNDER	UNDER	NA	UNDER	NA	NA	NA	NA	0	3	3
XPNPEP2	UNDER	UNDER	NA	UNDER	NA	NA	NA	NA	0	3	3
INHBA	OVER	OVER	NA	NA	OVER	NA	NA	NA	3	0	3
RAB9B	NA	UNDER	NA	NA	UNDER	NA	NA	UNDER	0	3	3
UNC5CL	NA	OVER	OVER	NA	NA	OVER	NA	NA	3	0	3
OMD	NA	UNDER	NA	UNDER	NA	UNDER	NA	NA	0	3	3
ATP13A4	NA	UNDER	UNDER	NA	UNDER	NA	NA	NA	0	3	3
PNCK	NA	UNDER	NA	OVER	UNDER	NA	NA	NA	1	2	3
GALNT15	UNDER	UNDER	NA	NA	NA	NA	NA	UNDER	0	3	3
JCHAIN	UNDER	UNDER	NA	NA	NA	NA	UNDER	NA	0	3	3
BHMT2	UNDER	UNDER	NA	NA	NA	NA	NA	UNDER	0	3	3
CHI3L1	NA	OVER	NA	NA	OVER	OVER	NA	NA	3	0	3
DCLK1	NA	UNDER	NA	OVER	NA	NA	NA	UNDER	1	2	3
BEX1	NA	UNDER	NA	UNDER	NA	UNDER	NA	NA	0	3	3
DUSP26	NA	UNDER	NA	UNDER	UNDER	NA	NA	NA	0	3	3
HMGCS2	UNDER	UNDER	NA	UNDER	NA	NA	NA	NA	0	3	3
KLB	UNDER	UNDER	UNDER	NA	NA	NA	NA	NA	0	3	3
HILPDA	NA	OVER	NA	OVER	NA	NA	NA	OVER	3	0	3
EPHA7	NA	UNDER	NA	NA	UNDER	NA	NA	OVER	1	2	3
TFAP2A	NA	OVER	OVER	UNDER	NA	NA	NA	NA	2	1	3
IRF4	NA	UNDER	NA	OVER	NA	NA	UNDER	NA	1	2	3
PRKG2	NA	UNDER	UNDER	NA	NA	UNDER	NA	NA	0	3	3
GPAT3	NA	UNDER	NA	UNDER	NA	NA	NA	UNDER	0	3	3
SLC38A4	NA	UNDER	NA	UNDER	NA	NA	UNDER	NA	0	3	3
NOVA1	UNDER	UNDER	NA	NA	NA	NA	NA	UNDER	0	3	3
NKD1	NA	OVER	UNDER	UNDER	NA	NA	NA	NA	1	2	3
LMTK3	NA	OVER	NA	UNDER	NA	NA	NA	OVER	2	1	3
ATP6V1C2	NA	OVER	NA	UNDER	NA	NA	NA	OVER	2	1	3
ACKR2	NA	UNDER	NA	UNDER	NA	UNDER	NA	NA	0	3	3
PLAC8	NA	UNDER	NA	OVER	NA	NA	UNDER	NA	1	2	3
GFRA3	NA	UNDER	NA	NA	UNDER	NA	NA	OVER	1	2	3
RSPO2	NA	UNDER	UNDER	NA	UNDER	NA	NA	NA	0	3	3
HMCN2	NA	UNDER	NA	NA	NA	UNDER	NA	UNDER	0	3	3
SLC7A11	NA	OVER	OVER	NA	NA	NA	NA	OVER	3	0	3
THRB	NA	UNDER	NA	UNDER	NA	NA	NA	UNDER	0	3	3
UCHL1	NA	UNDER	OVER	UNDER	NA	NA	NA	NA	1	2	3
CHODL	NA	UNDER	NA	UNDER	UNDER	NA	NA	NA	0	3	3
JAM2	NA	UNDER	UNDER	NA	NA	NA	NA	UNDER	0	3	3
GOLGA7B	NA	OVER	NA	OVER	NA	OVER	NA	NA	3	0	3
MICU3	UNDER	UNDER	NA	NA	NA	NA	NA	UNDER	0	3	3
NAT2	NA	UNDER	NA	UNDER	NA	NA	UNDER	NA	0	3	3
ADAMTSL3	NA	UNDER	UNDER	NA	NA	NA	NA	UNDER	0	3	3
TSPAN7	UNDER	UNDER	UNDER	NA	NA	NA	NA	NA	0	3	3
S100B	UNDER	UNDER	NA	NA	UNDER	NA	NA	NA	0	3	3
PAQR4	OVER	OVER	NA	NA	NA	NA	NA	OVER	3	0	3
CADM3	UNDER	UNDER	NA	NA	UNDER	NA	NA	NA	0	3	3
CAPN13	OVER	UNDER	NA	NA	NA	NA	NA	OVER	2	1	3
FABP1	NA	UNDER	NA	UNDER	NA	NA	UNDER	NA	0	3	3
PTX3	UNDER	UNDER	NA	NA	UNDER	NA	NA	NA	0	3	3
GRIK3	NA	UNDER	NA	OVER	UNDER	NA	NA	NA	1	2	3
NPY1R	NA	UNDER	NA	NA	NA	NA	UNDER	UNDER	0	3	3
HHIP	NA	UNDER	UNDER	UNDER	NA	NA	NA	NA	0	3	3
EDIL3	NA	UNDER	NA	NA	NA	NA	OVER	UNDER	1	2	3
FOXQ1	NA	OVER	NA	NA	NA	OVER	NA	OVER	3	0	3
ACSL6	NA	OVER	NA	UNDER	NA	UNDER	NA	NA	1	2	3
DEFB1	UNDER	UNDER	NA	UNDER	NA	NA	NA	NA	0	3	3
LARGE2	NA	OVER	NA	UNDER	NA	NA	NA	OVER	2	1	3
CKB	NA	UNDER	NA	UNDER	UNDER	NA	NA	NA	0	3	3
SCN3B	UNDER	UNDER	NA	NA	NA	NA	NA	UNDER	0	3	3
TUB	NA	UNDER	NA	NA	UNDER	NA	NA	UNDER	0	3	3
C15orf48	OVER	UNDER	OVER	NA	NA	NA	NA	NA	2	1	3
B4GALNT2	NA	UNDER	NA	UNDER	NA	UNDER	NA	NA	0	3	3
PPP1R14A	UNDER	UNDER	NA	NA	NA	NA	NA	UNDER	0	3	3
GGT6	NA	UNDER	NA	NA	NA	OVER	NA	OVER	2	1	3
KLK11	UNDER	OVER	UNDER	NA	NA	NA	NA	NA	1	2	3
IGFBP6	UNDER	UNDER	NA	NA	NA	NA	NA	UNDER	0	3	3
ENTPD3	NA	UNDER	NA	NA	UNDER	NA	NA	OVER	1	2	3
GFRA2	UNDER	UNDER	NA	NA	UNDER	NA	NA	NA	0	3	3
GPR27	NA	UNDER	NA	UNDER	UNDER	NA	NA	NA	0	3	3
HS6ST2	NA	OVER	OVER	NA	NA	OVER	NA	NA	3	0	3
ANO5	NA	UNDER	NA	UNDER	UNDER	NA	NA	NA	0	3	3
CCL19	NA	UNDER	NA	NA	NA	UNDER	UNDER	NA	0	3	3
LRRN3	UNDER	UNDER	UNDER	NA	NA	NA	NA	NA	0	3	3
ADCY5	UNDER	UNDER	NA	NA	NA	NA	NA	UNDER	0	3	3
ASPHD1	NA	OVER	NA	OVER	OVER	NA	NA	NA	3	0	3
CPNE7	OVER	OVER	OVER	NA	NA	NA	NA	NA	3	0	3
TMEM132C	UNDER	UNDER	NA	NA	UNDER	NA	NA	NA	0	3	3
CCL13	UNDER	UNDER	NA	NA	NA	OVER	NA	NA	1	2	3
C6orf223	NA	OVER	NA	OVER	OVER	NA	NA	NA	3	0	3
BGN	OVER	OVER	NA	NA	OVER	NA	NA	NA	3	0	3
TCEAL7	UNDER	UNDER	NA	NA	NA	NA	NA	UNDER	0	3	3
ASCL2	NA	OVER	NA	NA	OVER	NA	NA	OVER	3	0	3
FAM3B	NA	OVER	NA	UNDER	NA	UNDER	NA	NA	1	2	3
SLITRK6	NA	UNDER	NA	NA	UNDER	NA	NA	OVER	1	2	3
SV2B	UNDER	UNDER	NA	NA	NA	UNDER	NA	NA	0	3	3
SLC51B	NA	UNDER	UNDER	NA	NA	NA	OVER	NA	1	2	3
THBS2	NA	OVER	OVER	NA	NA	NA	NA	UNDER	2	1	3
PDE2A	UNDER	UNDER	NA	NA	NA	NA	NA	UNDER	0	3	3
MAPT	NA	UNDER	NA	NA	UNDER	NA	OVER	NA	1	2	3
LHFPL3	NA	UNDER	UNDER	UNDER	NA	NA	NA	NA	0	3	3
ENTPD8	NA	UNDER	NA	UNDER	NA	OVER	NA	NA	1	2	3
NUGGC	NA	UNDER	NA	NA	NA	UNDER	UNDER	NA	0	3	3
ALKAL2	NA	UNDER	UNDER	NA	NA	NA	UNDER	NA	0	3	3
S100A2	NA	OVER	NA	UNDER	NA	NA	NA	OVER	2	1	3
MFAP5	NA	UNDER	NA	NA	NA	UNDER	NA	UNDER	0	3	3
AKR1B10	NA	UNDER	NA	NA	UNDER	NA	OVER	NA	1	2	3
PLN	NA	UNDER	NA	NA	UNDER	NA	NA	UNDER	0	3	3
CCDC69	UNDER	UNDER	NA	NA	NA	NA	NA	UNDER	0	3	3
DMD	UNDER	UNDER	NA	NA	NA	NA	NA	UNDER	0	3	3
NEU4	NA	UNDER	NA	UNDER	NA	NA	UNDER	NA	0	3	3
GGTA1	UNDER	UNDER	NA	OVER	NA	NA	NA	NA	1	2	3
VIT	UNDER	UNDER	NA	NA	UNDER	NA	NA	NA	0	3	3
IGLV1-47	NA	UNDER	OVER	OVER	NA	NA	NA	NA	2	1	3
IGLV3-25	NA	UNDER	NA	OVER	NA	NA	UNDER	NA	1	2	3
IGLV2-23	NA	UNDER	NA	OVER	NA	NA	UNDER	NA	1	2	3
IGLV3-19	NA	UNDER	OVER	OVER	NA	NA	NA	NA	2	1	3
IGLV2-14	NA	UNDER	OVER	NA	NA	NA	UNDER	NA	1	2	3
IGLV2-11	NA	UNDER	NA	OVER	NA	NA	UNDER	NA	1	2	3
IGLC3	NA	UNDER	NA	OVER	NA	NA	UNDER	NA	1	2	3
IGHA1	NA	UNDER	NA	OVER	NA	NA	UNDER	NA	1	2	3
IGHM	NA	UNDER	NA	OVER	NA	NA	UNDER	NA	1	2	3
IGHV6-1	NA	UNDER	OVER	OVER	NA	NA	NA	NA	2	1	3
IGHV4-34	NA	UNDER	OVER	OVER	NA	NA	NA	NA	2	1	3
IGHV4-39	NA	UNDER	OVER	NA	NA	NA	UNDER	NA	1	2	3
IGHV1-46	NA	UNDER	OVER	OVER	NA	NA	NA	NA	2	1	3
HAGLR	NA	UNDER	NA	NA	NA	OVER	NA	UNDER	1	2	3
LINC02038	NA	UNDER	UNDER	UNDER	NA	NA	NA	NA	0	3	3
LINC02884	UNDER	UNDER	NA	NA	NA	UNDER	NA	NA	0	3	3
NME1	NA	OVER	OVER	NA	NA	NA	NA	OVER	3	0	3
IGKV3-20	NA	UNDER	OVER	NA	NA	NA	UNDER	NA	1	2	3
IGKV3-11	NA	UNDER	OVER	NA	NA	NA	UNDER	NA	1	2	3
IGKV1-5	NA	UNDER	OVER	NA	NA	NA	UNDER	NA	1	2	3
IGKV3-15	NA	UNDER	OVER	NA	NA	NA	UNDER	NA	1	2	3
MEX3A	NA	OVER	OVER	NA	NA	NA	NA	OVER	3	0	3
AC103740.1	NA	UNDER	NA	OVER	NA	NA	UNDER	NA	1	2	3
VPS9D1-AS1	NA	OVER	OVER	NA	NA	NA	NA	OVER	3	0	3
IGHV3-30	NA	UNDER	OVER	OVER	NA	NA	NA	NA	2	1	3
MMP28	NA	UNDER	UNDER	NA	NA	NA	NA	UNDER	0	3	3
CCL23	NA	UNDER	UNDER	NA	NA	NA	UNDER	NA	0	3	3
GPIHBP1	UNDER	UNDER	UNDER	NA	NA	NA	NA	NA	0	3	3
CFTR	UNDER	NA	UNDER	UNDER	NA	NA	NA	NA	0	3	3
GPRC5A	OVER	NA	NA	UNDER	OVER	NA	NA	NA	2	1	3
MARCO	UNDER	NA	UNDER	NA	NA	NA	UNDER	NA	0	3	3
HSD17B6	OVER	NA	UNDER	NA	NA	NA	NA	UNDER	1	2	3
HMGB3	OVER	NA	OVER	NA	NA	NA	NA	OVER	3	0	3
EFCAB1	UNDER	NA	UNDER	NA	NA	NA	NA	UNDER	0	3	3
MYOM2	UNDER	NA	NA	NA	NA	NA	UNDER	UNDER	0	3	3
C6	UNDER	NA	UNDER	NA	NA	NA	UNDER	NA	0	3	3
ADRB1	UNDER	NA	UNDER	UNDER	NA	NA	NA	NA	0	3	3
GYG2	UNDER	NA	OVER	UNDER	NA	NA	NA	NA	1	2	3
TGFBR3	UNDER	NA	UNDER	NA	NA	NA	NA	UNDER	0	3	3
LIMS2	UNDER	NA	UNDER	NA	NA	NA	NA	UNDER	0	3	3
CAPN6	UNDER	NA	NA	UNDER	NA	UNDER	NA	NA	0	3	3
ADCYAP1R1	UNDER	NA	NA	NA	UNDER	NA	NA	UNDER	0	3	3
PAFAH1B3	OVER	NA	OVER	NA	NA	NA	NA	OVER	3	0	3
CXCL2	UNDER	NA	UNDER	NA	NA	NA	UNDER	NA	0	3	3
LTBP4	UNDER	NA	UNDER	NA	NA	NA	NA	UNDER	0	3	3
RIMS4	OVER	NA	UNDER	NA	NA	UNDER	NA	NA	1	2	3
ESRP1	OVER	NA	NA	UNDER	NA	NA	NA	OVER	2	1	3
IL4I1	OVER	NA	NA	OVER	OVER	NA	NA	NA	3	0	3
TJP3	OVER	NA	NA	UNDER	NA	NA	NA	OVER	2	1	3
SOD3	UNDER	NA	NA	NA	NA	UNDER	NA	UNDER	0	3	3
KRT18	OVER	NA	NA	NA	OVER	NA	NA	OVER	3	0	3
ART4	UNDER	NA	UNDER	NA	NA	UNDER	NA	NA	0	3	3
SLC27A6	UNDER	NA	NA	NA	NA	OVER	NA	UNDER	1	2	3
TACR1	UNDER	NA	NA	UNDER	NA	NA	NA	UNDER	0	3	3
EFEMP1	UNDER	NA	NA	NA	NA	UNDER	NA	UNDER	0	3	3
PRG4	UNDER	NA	UNDER	NA	NA	NA	UNDER	NA	0	3	3
HSD11B1	UNDER	NA	NA	UNDER	NA	NA	UNDER	NA	0	3	3
IQSEC3	UNDER	NA	UNDER	NA	NA	NA	NA	UNDER	0	3	3
EGR1	UNDER	NA	NA	NA	NA	NA	UNDER	UNDER	0	3	3
PTGFR	UNDER	NA	UNDER	UNDER	NA	NA	NA	NA	0	3	3
ITIH5	UNDER	NA	UNDER	NA	NA	NA	NA	UNDER	0	3	3
COL10A1	OVER	NA	OVER	NA	OVER	NA	NA	NA	3	0	3
PACSIN1	OVER	NA	OVER	NA	NA	NA	NA	OVER	3	0	3
AVPR2	UNDER	NA	UNDER	UNDER	NA	NA	NA	NA	0	3	3
TSPAN8	UNDER	NA	NA	UNDER	NA	UNDER	NA	NA	0	3	3
SYNGR3	OVER	NA	OVER	UNDER	NA	NA	NA	NA	2	1	3
ADM2	OVER	NA	OVER	NA	NA	NA	NA	OVER	3	0	3
MGAT3	UNDER	NA	UNDER	NA	NA	OVER	NA	NA	1	2	3
E2F8	OVER	NA	OVER	OVER	NA	NA	NA	NA	3	0	3
AP1M2	OVER	NA	NA	UNDER	NA	NA	NA	OVER	2	1	3
RGN	UNDER	NA	NA	NA	UNDER	NA	NA	UNDER	0	3	3
GINS2	OVER	NA	OVER	NA	NA	NA	NA	OVER	3	0	3
PPP1R1B	UNDER	NA	NA	NA	OVER	OVER	NA	NA	2	1	3
RAMP1	OVER	NA	NA	UNDER	NA	NA	NA	UNDER	1	2	3
MATN2	UNDER	NA	NA	NA	NA	UNDER	NA	UNDER	0	3	3
WASF3	UNDER	NA	UNDER	UNDER	NA	NA	NA	NA	0	3	3
POSTN	OVER	NA	NA	OVER	NA	NA	NA	UNDER	2	1	3
BICDL1	OVER	NA	NA	UNDER	NA	NA	NA	OVER	2	1	3
DTX1	UNDER	NA	NA	UNDER	NA	NA	UNDER	NA	0	3	3
ESPL1	OVER	NA	OVER	NA	NA	NA	NA	OVER	3	0	3
SLC19A3	UNDER	NA	UNDER	NA	NA	NA	UNDER	NA	0	3	3
EDNRB	UNDER	NA	UNDER	NA	NA	NA	NA	UNDER	0	3	3
TUBB2B	UNDER	NA	OVER	UNDER	NA	NA	NA	NA	1	2	3
GIPC2	UNDER	NA	UNDER	NA	NA	NA	UNDER	NA	0	3	3
RBP4	UNDER	NA	UNDER	UNDER	NA	NA	NA	NA	0	3	3
FGF2	UNDER	NA	UNDER	NA	NA	NA	NA	UNDER	0	3	3
BMPR1B	OVER	NA	NA	UNDER	NA	UNDER	NA	NA	1	2	3
CXCL9	OVER	NA	NA	OVER	OVER	NA	NA	NA	3	0	3
LEF1	OVER	NA	NA	NA	NA	NA	OVER	OVER	3	0	3
RXRG	UNDER	NA	UNDER	NA	NA	OVER	NA	NA	1	2	3
HES6	OVER	NA	NA	NA	NA	OVER	NA	OVER	3	0	3
CRHBP	UNDER	NA	NA	UNDER	NA	NA	UNDER	NA	0	3	3
TSLP	UNDER	NA	UNDER	NA	NA	NA	UNDER	NA	0	3	3
TENM2	UNDER	NA	NA	NA	NA	UNDER	UNDER	NA	0	3	3
HMGCLL1	UNDER	NA	UNDER	UNDER	NA	NA	NA	NA	0	3	3
CYP39A1	UNDER	NA	NA	UNDER	NA	NA	UNDER	NA	0	3	3
RSPO3	UNDER	NA	NA	NA	NA	UNDER	NA	UNDER	0	3	3
CRB2	UNDER	NA	NA	UNDER	NA	NA	NA	UNDER	0	3	3
PAMR1	UNDER	NA	NA	NA	NA	NA	UNDER	UNDER	0	3	3
P4HA3	OVER	NA	OVER	OVER	NA	NA	NA	NA	3	0	3
SCN2B	UNDER	NA	UNDER	NA	UNDER	NA	NA	NA	0	3	3
FCGR1A	OVER	NA	NA	OVER	OVER	NA	NA	NA	3	0	3
THRSP	UNDER	NA	NA	NA	NA	OVER	UNDER	NA	1	2	3
TMEM178A	UNDER	NA	UNDER	UNDER	NA	NA	NA	NA	0	3	3
ANKRD22	OVER	NA	OVER	NA	NA	NA	NA	OVER	3	0	3
ANKRD29	UNDER	NA	UNDER	NA	NA	NA	NA	UNDER	0	3	3
ANGPT1	UNDER	NA	UNDER	NA	NA	NA	NA	UNDER	0	3	3
ABCA10	UNDER	NA	UNDER	NA	NA	NA	NA	UNDER	0	3	3
PDE1C	UNDER	NA	UNDER	NA	NA	NA	NA	UNDER	0	3	3
ADAMTS1	UNDER	NA	UNDER	NA	NA	NA	NA	UNDER	0	3	3
EPHB1	UNDER	NA	NA	NA	NA	UNDER	UNDER	NA	0	3	3
NRG1	UNDER	NA	UNDER	NA	NA	NA	UNDER	NA	0	3	3
SLC34A2	UNDER	NA	NA	NA	NA	OVER	UNDER	NA	1	2	3
HPD	UNDER	NA	NA	UNDER	NA	NA	UNDER	NA	0	3	3
NRG2	UNDER	NA	NA	NA	UNDER	NA	NA	UNDER	0	3	3
IRX6	UNDER	NA	UNDER	UNDER	NA	NA	NA	NA	0	3	3
STARD9	UNDER	NA	UNDER	NA	NA	NA	NA	UNDER	0	3	3
CD300LG	UNDER	NA	NA	UNDER	NA	UNDER	NA	NA	0	3	3
ALB	UNDER	NA	NA	UNDER	NA	NA	UNDER	NA	0	3	3
EBF1	UNDER	NA	NA	NA	NA	NA	OVER	UNDER	1	2	3
DACT2	UNDER	NA	NA	UNDER	NA	NA	UNDER	NA	0	3	3
BMPER	UNDER	NA	UNDER	NA	UNDER	NA	NA	NA	0	3	3
SLC29A4	UNDER	NA	OVER	NA	NA	NA	NA	OVER	2	1	3
FNDC1	OVER	NA	OVER	NA	OVER	NA	NA	NA	3	0	3
SOX17	UNDER	NA	UNDER	NA	NA	NA	NA	OVER	1	2	3
CA3	UNDER	NA	UNDER	NA	NA	NA	NA	UNDER	0	3	3
VEGFD	UNDER	NA	UNDER	NA	UNDER	NA	NA	NA	0	3	3
TMEM63C	OVER	NA	OVER	NA	UNDER	NA	NA	NA	2	1	3
NYAP1	UNDER	NA	NA	UNDER	NA	NA	NA	UNDER	0	3	3
PRR15L	OVER	NA	NA	UNDER	NA	NA	NA	OVER	2	1	3
GPD1	UNDER	NA	UNDER	NA	NA	NA	UNDER	NA	0	3	3
LRP1B	UNDER	NA	NA	UNDER	NA	UNDER	NA	NA	0	3	3
KLK7	UNDER	NA	UNDER	NA	NA	OVER	NA	NA	1	2	3
CXCL10	OVER	NA	NA	OVER	OVER	NA	NA	NA	3	0	3
NPR1	UNDER	NA	UNDER	NA	NA	NA	NA	UNDER	0	3	3
COL22A1	OVER	NA	OVER	NA	NA	NA	NA	UNDER	2	1	3
FAXDC2	UNDER	NA	NA	NA	UNDER	NA	NA	UNDER	0	3	3
FOS	UNDER	NA	NA	NA	NA	NA	UNDER	UNDER	0	3	3
IRX1	UNDER	NA	UNDER	UNDER	NA	NA	NA	NA	0	3	3
ESCO2	OVER	NA	OVER	OVER	NA	NA	NA	NA	3	0	3
KRT19	OVER	NA	NA	NA	NA	OVER	UNDER	NA	2	1	3
AQP4	UNDER	NA	UNDER	NA	NA	UNDER	NA	NA	0	3	3
LRRC15	OVER	NA	OVER	NA	NA	UNDER	NA	NA	2	1	3
MRGPRF	UNDER	NA	NA	UNDER	NA	NA	NA	UNDER	0	3	3
SLC16A11	UNDER	NA	UNDER	UNDER	NA	NA	NA	NA	0	3	3
RMI2	OVER	NA	OVER	NA	NA	NA	NA	OVER	3	0	3
PRDM16-DT	UNDER	NA	UNDER	UNDER	NA	NA	NA	NA	0	3	3
KCNA2	UNDER	NA	NA	NA	UNDER	UNDER	NA	NA	0	3	3
LRRN4CL	UNDER	NA	NA	NA	NA	UNDER	NA	UNDER	0	3	3
RGS6	UNDER	NA	UNDER	UNDER	NA	NA	NA	NA	0	3	3
ODF3L1	UNDER	NA	UNDER	NA	NA	UNDER	NA	NA	0	3	3
NCMAP	UNDER	NA	NA	UNDER	NA	NA	NA	OVER	1	2	3
HS6ST3	OVER	NA	NA	UNDER	NA	UNDER	NA	NA	1	2	3
MUC1	OVER	NA	NA	UNDER	NA	NA	NA	OVER	2	1	3
GLDN	UNDER	NA	UNDER	NA	NA	OVER	NA	NA	1	2	3
KANK3	UNDER	NA	UNDER	NA	NA	NA	NA	UNDER	0	3	3
AKR1C1	UNDER	NA	NA	NA	UNDER	UNDER	NA	NA	0	3	3
PEAR1	UNDER	NA	UNDER	NA	NA	NA	NA	UNDER	0	3	3
SBK1	OVER	NA	NA	UNDER	NA	NA	NA	OVER	2	1	3
COLCA1	UNDER	NA	UNDER	UNDER	NA	NA	NA	NA	0	3	3
MME	UNDER	NA	UNDER	NA	NA	NA	UNDER	NA	0	3	3
FAM110D	UNDER	NA	UNDER	NA	NA	NA	NA	UNDER	0	3	3
CNGA1	UNDER	NA	NA	UNDER	NA	NA	UNDER	NA	0	3	3
SMOC1	UNDER	NA	NA	UNDER	NA	NA	NA	UNDER	0	3	3
RASSF9	UNDER	NA	NA	NA	NA	UNDER	NA	UNDER	0	3	3
RYR3	UNDER	NA	NA	NA	UNDER	NA	NA	UNDER	0	3	3
COL5A2	OVER	NA	OVER	OVER	NA	NA	NA	NA	3	0	3
DIO1	OVER	NA	NA	UNDER	NA	UNDER	NA	NA	1	2	3
PLXNA4	UNDER	NA	NA	UNDER	NA	NA	UNDER	NA	0	3	3
GAS1RR	UNDER	NA	NA	UNDER	UNDER	NA	NA	NA	0	3	3
LINC01354	UNDER	NA	NA	NA	NA	UNDER	NA	UNDER	0	3	3
MAGI2-AS3	UNDER	NA	NA	NA	NA	NA	UNDER	UNDER	0	3	3
AQP1	UNDER	NA	UNDER	NA	NA	NA	NA	UNDER	0	3	3
C8orf88	UNDER	NA	NA	NA	UNDER	UNDER	NA	NA	0	3	3
CLEC5A	OVER	NA	NA	OVER	OVER	NA	NA	NA	3	0	3
DIO3OS	UNDER	NA	NA	NA	NA	NA	UNDER	UNDER	0	3	3
GDF10	UNDER	NA	UNDER	NA	NA	UNDER	NA	NA	0	3	3
H3C10	OVER	NA	NA	OVER	NA	NA	NA	OVER	3	0	3
AP000547.3	UNDER	NA	NA	UNDER	UNDER	NA	NA	NA	0	3	3
ALOX5	NA	NA	UNDER	OVER	NA	OVER	NA	NA	2	1	3
SPAG4	NA	NA	OVER	OVER	NA	NA	NA	OVER	3	0	3
CPXM1	NA	NA	OVER	NA	OVER	UNDER	NA	NA	2	1	3
NOS1	NA	NA	UNDER	UNDER	UNDER	NA	NA	NA	0	3	3
TBX15	NA	NA	OVER	OVER	NA	NA	UNDER	NA	2	1	3
DSP	NA	NA	OVER	UNDER	NA	NA	NA	OVER	2	1	3
IGFALS	NA	NA	UNDER	UNDER	NA	NA	UNDER	NA	0	3	3
PLEK2	NA	NA	OVER	NA	NA	NA	UNDER	OVER	2	1	3
SIX4	NA	NA	OVER	UNDER	NA	NA	NA	OVER	2	1	3
CNFN	NA	NA	OVER	NA	NA	OVER	NA	OVER	3	0	3
SLC6A4	NA	NA	UNDER	UNDER	UNDER	NA	NA	NA	0	3	3
MDK	NA	NA	OVER	NA	NA	OVER	OVER	NA	3	0	3
CYP27B1	NA	NA	OVER	UNDER	OVER	NA	NA	NA	2	1	3
TNNC1	NA	NA	UNDER	UNDER	NA	NA	NA	OVER	1	2	3
IL1RL1	NA	NA	UNDER	UNDER	NA	NA	UNDER	NA	0	3	3
SOCS2	NA	NA	UNDER	NA	NA	NA	UNDER	UNDER	0	3	3
NR4A1	NA	NA	UNDER	NA	NA	NA	UNDER	UNDER	0	3	3
SLPI	NA	NA	UNDER	UNDER	NA	OVER	NA	NA	1	2	3
PCSK2	NA	NA	UNDER	NA	UNDER	OVER	NA	NA	1	2	3
SIX1	NA	NA	OVER	NA	OVER	NA	NA	OVER	3	0	3
TESMIN	NA	NA	OVER	NA	OVER	NA	NA	OVER	3	0	3
PRAM1	NA	NA	UNDER	OVER	NA	NA	UNDER	NA	1	2	3
CLDN10	NA	NA	OVER	UNDER	NA	NA	NA	UNDER	1	2	3
TBX3	NA	NA	UNDER	UNDER	NA	NA	NA	UNDER	0	3	3
TMPRSS4	NA	NA	OVER	NA	NA	OVER	NA	OVER	3	0	3
GCOM1	NA	NA	UNDER	UNDER	NA	NA	NA	UNDER	0	3	3
ANXA3	NA	NA	UNDER	UNDER	NA	NA	UNDER	NA	0	3	3
FBLN5	NA	NA	UNDER	UNDER	NA	NA	NA	UNDER	0	3	3
CBLC	NA	NA	OVER	UNDER	NA	NA	NA	OVER	2	1	3
EFNA3	NA	NA	OVER	OVER	NA	NA	NA	OVER	3	0	3
CXCL14	NA	NA	OVER	NA	NA	NA	UNDER	OVER	2	1	3
LGI2	NA	NA	OVER	UNDER	NA	NA	NA	UNDER	1	2	3
FAM167A	NA	NA	UNDER	UNDER	NA	UNDER	NA	NA	0	3	3
PROM2	NA	NA	OVER	UNDER	NA	NA	NA	OVER	2	1	3
HK3	NA	NA	UNDER	OVER	NA	NA	UNDER	NA	1	2	3
ALPL	NA	NA	UNDER	NA	NA	NA	UNDER	OVER	1	2	3
FABP5	NA	NA	UNDER	OVER	NA	NA	NA	OVER	2	1	3
SBSPON	NA	NA	UNDER	NA	UNDER	UNDER	NA	NA	0	3	3
TMEM184A	NA	NA	OVER	NA	NA	OVER	NA	OVER	3	0	3
FAT3	NA	NA	UNDER	NA	UNDER	NA	NA	UNDER	0	3	3
MFSD2A	NA	NA	UNDER	NA	NA	NA	UNDER	OVER	1	2	3
TPSAB1	NA	NA	UNDER	OVER	NA	NA	NA	UNDER	1	2	3
CLEC12A	NA	NA	UNDER	OVER	NA	NA	UNDER	NA	1	2	3
ADGRE1	NA	NA	UNDER	OVER	NA	NA	UNDER	NA	1	2	3
DOK7	NA	NA	UNDER	UNDER	NA	OVER	NA	NA	1	2	3
TMEM139	NA	NA	UNDER	NA	NA	UNDER	NA	OVER	1	2	3
COLEC10	NA	NA	UNDER	NA	NA	UNDER	UNDER	NA	0	3	3
LRRK2	NA	NA	UNDER	NA	NA	OVER	NA	UNDER	1	2	3
GJB3	NA	NA	OVER	NA	OVER	OVER	NA	NA	3	0	3
TPSB2	NA	NA	UNDER	OVER	NA	NA	NA	UNDER	1	2	3
IGLV3-21	NA	NA	OVER	OVER	NA	NA	UNDER	NA	2	1	3
AL365181.3	NA	NA	OVER	OVER	OVER	NA	NA	NA	3	0	3
DACH1	NA	NA	UNDER	UNDER	NA	NA	UNDER	NA	0	3	3
PROM1	NA	NA	NA	UNDER	NA	UNDER	NA	OVER	1	2	3
IYD	NA	NA	NA	UNDER	NA	UNDER	UNDER	NA	0	3	3
NEXMIF	NA	NA	NA	UNDER	UNDER	UNDER	NA	NA	0	3	3
RIMBP2	NA	NA	NA	UNDER	UNDER	NA	NA	UNDER	0	3	3
ATP2C2	NA	NA	NA	UNDER	NA	UNDER	NA	OVER	1	2	3
EPB41L4B	NA	NA	NA	UNDER	NA	NA	UNDER	OVER	1	2	3
CECR2	NA	NA	NA	UNDER	NA	UNDER	NA	UNDER	0	3	3
ABCC3	NA	NA	NA	OVER	NA	OVER	NA	OVER	3	0	3
TFCP2L1	NA	NA	NA	UNDER	NA	UNDER	NA	OVER	1	2	3
HPCAL4	NA	NA	NA	UNDER	UNDER	OVER	NA	NA	1	2	3
MAN1C1	NA	NA	NA	UNDER	NA	NA	UNDER	UNDER	0	3	3
NUDT10	NA	NA	NA	UNDER	UNDER	NA	NA	UNDER	0	3	3
APOC1	NA	NA	NA	OVER	OVER	OVER	NA	NA	3	0	3
IDO1	NA	NA	NA	OVER	OVER	NA	NA	OVER	3	0	3
MRO	NA	NA	NA	UNDER	NA	UNDER	UNDER	NA	0	3	3
PDGFRA	NA	NA	NA	UNDER	NA	NA	UNDER	UNDER	0	3	3
FGF7	NA	NA	NA	UNDER	NA	UNDER	NA	UNDER	0	3	3
CNKSR1	NA	NA	NA	UNDER	NA	NA	UNDER	OVER	1	2	3
NECTIN4	NA	NA	NA	UNDER	NA	OVER	NA	OVER	2	1	3
ADM	NA	NA	NA	OVER	NA	OVER	NA	OVER	3	0	3
MAT1A	NA	NA	NA	UNDER	NA	UNDER	UNDER	NA	0	3	3
PLA2R1	NA	NA	NA	UNDER	NA	UNDER	NA	UNDER	0	3	3
CLSTN2	NA	NA	NA	UNDER	NA	UNDER	NA	UNDER	0	3	3
LAD1	NA	NA	NA	UNDER	NA	OVER	NA	OVER	2	1	3
FNDC5	NA	NA	NA	UNDER	UNDER	NA	NA	UNDER	0	3	3
ADGRV1	NA	NA	NA	UNDER	NA	UNDER	NA	OVER	1	2	3
SLITRK5	NA	NA	NA	OVER	UNDER	UNDER	NA	NA	1	2	3
RAB3B	NA	NA	NA	UNDER	NA	NA	OVER	OVER	2	1	3
NETO2	NA	NA	NA	OVER	NA	NA	OVER	OVER	3	0	3
PRR15	NA	NA	NA	UNDER	NA	OVER	NA	OVER	2	1	3
TCIM	NA	NA	NA	UNDER	NA	OVER	UNDER	NA	1	2	3
GLDC	NA	NA	NA	UNDER	NA	UNDER	NA	OVER	1	2	3
GAS1	NA	NA	NA	UNDER	NA	NA	UNDER	UNDER	0	3	3
CLRN3	NA	NA	NA	OVER	OVER	NA	UNDER	NA	2	1	3
GJC1	NA	NA	NA	OVER	NA	NA	OVER	UNDER	2	1	3
AHNAK2	NA	NA	NA	OVER	NA	OVER	NA	UNDER	2	1	3
OLFML2A	NA	NA	NA	OVER	NA	NA	OVER	UNDER	2	1	3
FAM180A	NA	NA	NA	UNDER	NA	UNDER	UNDER	NA	0	3	3
LAMA2	NA	NA	NA	UNDER	NA	UNDER	NA	UNDER	0	3	3
RNF157-AS1	NA	NA	NA	UNDER	NA	UNDER	NA	OVER	1	2	3
MMP7	NA	NA	NA	NA	OVER	OVER	UNDER	NA	2	1	3
IP6K3	NA	NA	NA	NA	UNDER	UNDER	UNDER	NA	0	3	3
ANKS1B	NA	NA	NA	NA	UNDER	UNDER	NA	UNDER	0	3	3
TGFA	NA	NA	NA	NA	NA	OVER	UNDER	OVER	2	1	3
AVPR1A	NA	NA	NA	NA	NA	UNDER	UNDER	UNDER	0	3	3
KCND3	NA	NA	NA	NA	NA	UNDER	UNDER	UNDER	0	3	3
PODN	NA	NA	NA	NA	NA	UNDER	UNDER	UNDER	0	3	3
SFN	NA	NA	NA	NA	NA	OVER	OVER	OVER	3	0	3
TRIB3	NA	OVER	NA	OVER	NA	NA	NA	NA	2	0	2
MDFI	NA	OVER	NA	NA	NA	OVER	NA	NA	2	0	2
ADAMTS12	NA	OVER	NA	NA	OVER	NA	NA	NA	2	0	2
LRP8	NA	OVER	NA	NA	OVER	NA	NA	NA	2	0	2
PRKAA2	NA	UNDER	NA	NA	UNDER	NA	NA	NA	0	2	2
CXCL3	UNDER	OVER	NA	NA	NA	NA	NA	NA	1	1	2
LDHD	NA	UNDER	NA	UNDER	NA	NA	NA	NA	0	2	2
RBPMS2	NA	UNDER	NA	NA	UNDER	NA	NA	NA	0	2	2
PCSK9	NA	OVER	UNDER	NA	NA	NA	NA	NA	1	1	2
P2RY14	NA	UNDER	NA	NA	UNDER	NA	NA	NA	0	2	2
FCER1A	NA	UNDER	NA	NA	UNDER	NA	NA	NA	0	2	2
METTL7A	NA	UNDER	UNDER	NA	NA	NA	NA	NA	0	2	2
ZNF536	NA	UNDER	NA	NA	UNDER	NA	NA	NA	0	2	2
AC136475.3	NA	OVER	NA	NA	OVER	NA	NA	NA	2	0	2
TMEM220-AS1	UNDER	UNDER	NA	NA	NA	NA	NA	NA	0	2	2
SLC6A14	UNDER	OVER	NA	NA	NA	NA	NA	NA	1	1	2
TNFRSF9	OVER	NA	NA	OVER	NA	NA	NA	NA	2	0	2
RAD51	OVER	NA	NA	NA	NA	NA	NA	OVER	2	0	2
SALL4	OVER	NA	OVER	NA	NA	NA	NA	NA	2	0	2
NEIL3	OVER	NA	NA	NA	OVER	NA	NA	NA	2	0	2
RAD51AP1	OVER	NA	NA	NA	NA	NA	NA	OVER	2	0	2
CKS2	OVER	NA	NA	NA	NA	NA	NA	OVER	2	0	2
SGO1	OVER	NA	NA	NA	OVER	NA	NA	NA	2	0	2
MTFR2	OVER	NA	NA	NA	OVER	NA	NA	NA	2	0	2
TDO2	OVER	NA	NA	NA	NA	NA	UNDER	NA	1	1	2
ID4	UNDER	NA	UNDER	NA	NA	NA	NA	NA	0	2	2
SAA1	UNDER	NA	NA	NA	NA	NA	UNDER	NA	0	2	2
APOBEC3B	OVER	NA	NA	NA	NA	NA	NA	OVER	2	0	2
MTURN	UNDER	NA	NA	UNDER	NA	NA	NA	NA	0	2	2
KPNA2	OVER	NA	NA	NA	NA	NA	NA	OVER	2	0	2
ERCC6L	OVER	NA	OVER	NA	NA	NA	NA	NA	2	0	2
MT1X	UNDER	NA	NA	NA	NA	NA	UNDER	NA	0	2	2
ISG15	OVER	NA	NA	NA	NA	NA	NA	OVER	2	0	2
FAM72B	OVER	NA	NA	NA	OVER	NA	NA	NA	2	0	2
ZNF300P1	UNDER	NA	NA	UNDER	NA	NA	NA	NA	0	2	2
TRMT9B	UNDER	NA	NA	NA	NA	NA	UNDER	NA	0	2	2
CACNA2D2	NA	NA	UNDER	UNDER	NA	NA	NA	NA	0	2	2
OTX1	NA	NA	OVER	NA	OVER	NA	NA	NA	2	0	2
HROB	NA	NA	OVER	NA	NA	NA	NA	OVER	2	0	2
CGNL1	NA	NA	UNDER	UNDER	NA	NA	NA	NA	0	2	2
IGF2BP3	NA	NA	OVER	NA	OVER	NA	NA	NA	2	0	2
TICRR	NA	NA	OVER	NA	NA	NA	NA	OVER	2	0	2
GINS4	NA	NA	OVER	NA	NA	NA	NA	OVER	2	0	2
XRCC2	NA	NA	OVER	NA	NA	NA	NA	OVER	2	0	2
IGHG2	NA	NA	OVER	NA	NA	NA	UNDER	NA	1	1	2
LINC00092	NA	NA	UNDER	NA	NA	UNDER	NA	NA	0	2	2
IGHGP	NA	NA	OVER	NA	NA	NA	UNDER	NA	1	1	2
MMP12	NA	NA	OVER	NA	OVER	NA	NA	NA	2	0	2
BLACAT1	NA	NA	OVER	NA	OVER	NA	NA	NA	2	0	2
LAMC2	NA	NA	NA	UNDER	OVER	NA	NA	NA	1	1	2
FCHO1	NA	NA	NA	OVER	OVER	NA	NA	NA	2	0	2
TTYH3	NA	NA	NA	OVER	NA	NA	NA	OVER	2	0	2
BRCA2	NA	NA	NA	OVER	NA	NA	NA	OVER	2	0	2
SLC2A12	NA	NA	NA	UNDER	UNDER	NA	NA	NA	0	2	2
ENPP3	NA	NA	NA	OVER	UNDER	NA	NA	NA	1	1	2
PHYHD1	NA	NA	NA	UNDER	NA	NA	UNDER	NA	0	2	2
ESRRG	NA	NA	NA	UNDER	UNDER	NA	NA	NA	0	2	2
PLIN5	NA	NA	NA	UNDER	UNDER	NA	NA	NA	0	2	2
LINC02381	NA	NA	NA	UNDER	NA	NA	NA	UNDER	0	2	2
FOXP3	NA	NA	NA	NA	OVER	NA	NA	OVER	2	0	2
CAB39L	NA	NA	NA	NA	UNDER	NA	NA	UNDER	0	2	2
SMOC2	NA	NA	NA	NA	NA	UNDER	NA	UNDER	0	2	2
ECT2	NA	NA	NA	NA	NA	NA	OVER	OVER	2	0	2
CXCL6	NA	NA	NA	NA	OVER	NA	UNDER	NA	1	1	2
PIF1	NA	NA	NA	NA	NA	NA	OVER	OVER	2	0	2
ADHFE1	NA	NA	NA	NA	UNDER	NA	NA	UNDER	0	2	2
LCN2	NA	NA	NA	NA	NA	OVER	NA	OVER	2	0	2
SORBS2	NA	NA	NA	NA	UNDER	UNDER	NA	NA	0	2	2
CLDN3	NA	NA	NA	NA	OVER	NA	NA	OVER	2	0	2
DDIAS	NA	NA	NA	NA	OVER	NA	NA	OVER	2	0	2
CLDN7	NA	NA	NA	NA	OVER	NA	NA	OVER	2	0	2
ZNF662	NA	NA	NA	NA	UNDER	NA	NA	UNDER	0	2	2
CLDN4	NA	NA	NA	NA	OVER	NA	NA	OVER	2	0	2
HOXC6	NA	NA	NA	NA	OVER	NA	NA	UNDER	1	1	2
MT1A	NA	NA	NA	NA	UNDER	NA	UNDER	NA	0	2	2
FRRS1L	NA	NA	NA	NA	UNDER	NA	NA	UNDER	0	2	2
DBNDD1	NA	OVER	NA	NA	NA	NA	NA	OVER	2	0	2
PRSS22	NA	OVER	NA	NA	NA	NA	NA	OVER	2	0	2
TMEM132A	NA	OVER	NA	NA	NA	NA	NA	OVER	2	0	2
TNFRSF12A	NA	OVER	NA	NA	NA	OVER	NA	NA	2	0	2
ARHGAP44	NA	UNDER	UNDER	NA	NA	NA	NA	NA	0	2	2
SCIN	NA	UNDER	NA	UNDER	NA	NA	NA	NA	0	2	2
MLXIPL	UNDER	OVER	NA	NA	NA	NA	NA	NA	1	1	2
ANOS1	NA	OVER	UNDER	NA	NA	NA	NA	NA	1	1	2
CD22	NA	UNDER	NA	NA	NA	NA	NA	UNDER	0	2	2
NPC1L1	NA	OVER	NA	NA	NA	NA	UNDER	NA	1	1	2
SLC11A1	NA	OVER	UNDER	NA	NA	NA	NA	NA	1	1	2
ARNTL2	NA	OVER	OVER	NA	NA	NA	NA	NA	2	0	2
LRRC7	NA	UNDER	NA	NA	NA	UNDER	NA	NA	0	2	2
STAP1	NA	UNDER	NA	UNDER	NA	NA	NA	NA	0	2	2
PTPRN	NA	UNDER	NA	NA	UNDER	NA	NA	NA	0	2	2
CREB3L3	NA	UNDER	NA	OVER	NA	NA	NA	NA	1	1	2
LTK	NA	UNDER	NA	NA	NA	NA	UNDER	NA	0	2	2
BCAS1	NA	UNDER	NA	UNDER	NA	NA	NA	NA	0	2	2
GLP2R	NA	UNDER	NA	NA	UNDER	NA	NA	NA	0	2	2
CTNNA2	NA	UNDER	NA	NA	NA	NA	NA	OVER	1	1	2
SLC9A3	NA	UNDER	NA	UNDER	NA	NA	NA	NA	0	2	2
CYBRD1	NA	UNDER	NA	NA	NA	NA	NA	UNDER	0	2	2
CYP2W1	NA	OVER	NA	NA	OVER	NA	NA	NA	2	0	2
DHRS9	NA	UNDER	NA	OVER	NA	NA	NA	NA	1	1	2
CDHR2	NA	UNDER	NA	NA	NA	NA	UNDER	NA	0	2	2
CA12	NA	UNDER	NA	NA	NA	NA	OVER	NA	1	1	2
ADD2	NA	UNDER	NA	OVER	NA	NA	NA	NA	1	1	2
PPP1R12B	NA	UNDER	NA	NA	NA	NA	NA	UNDER	0	2	2
SCGN	NA	UNDER	NA	OVER	NA	NA	NA	NA	1	1	2
PTPRH	NA	UNDER	OVER	NA	NA	NA	NA	NA	1	1	2
PKP1	UNDER	OVER	NA	NA	NA	NA	NA	NA	1	1	2
EPB41L3	NA	UNDER	NA	NA	NA	NA	NA	UNDER	0	2	2
HSD17B2	UNDER	UNDER	NA	NA	NA	NA	NA	NA	0	2	2
ADAMTS2	NA	OVER	NA	NA	OVER	NA	NA	NA	2	0	2
SULT2B1	NA	OVER	NA	UNDER	NA	NA	NA	NA	1	1	2
SLC15A1	NA	UNDER	NA	UNDER	NA	NA	NA	NA	0	2	2
FXYD5	NA	OVER	NA	NA	NA	OVER	NA	NA	2	0	2
CD209	UNDER	UNDER	NA	NA	NA	NA	NA	NA	0	2	2
SLC26A3	UNDER	UNDER	NA	NA	NA	NA	NA	NA	0	2	2
TF	UNDER	UNDER	NA	NA	NA	NA	NA	NA	0	2	2
CCDC80	NA	UNDER	NA	NA	NA	NA	NA	UNDER	0	2	2
LGALS2	NA	UNDER	NA	NA	NA	NA	NA	UNDER	0	2	2
SYNGR1	NA	UNDER	NA	NA	UNDER	NA	NA	NA	0	2	2
TRIM9	NA	UNDER	NA	OVER	NA	NA	NA	NA	1	1	2
CHGA	NA	UNDER	NA	NA	UNDER	NA	NA	NA	0	2	2
PABPC1L	NA	OVER	NA	NA	NA	NA	NA	OVER	2	0	2
LAMA1	NA	UNDER	NA	NA	NA	NA	NA	OVER	1	1	2
AQP9	NA	OVER	NA	OVER	NA	NA	NA	NA	2	0	2
CD79A	NA	UNDER	NA	NA	NA	NA	UNDER	NA	0	2	2
RUNDC3B	NA	UNDER	NA	NA	NA	NA	NA	UNDER	0	2	2
STX1A	NA	OVER	OVER	NA	NA	NA	NA	NA	2	0	2
SERPINE1	NA	OVER	NA	NA	NA	NA	UNDER	NA	1	1	2
SLC1A1	NA	UNDER	UNDER	NA	NA	NA	NA	NA	0	2	2
SORCS1	NA	UNDER	NA	NA	UNDER	NA	NA	NA	0	2	2
PBLD	NA	UNDER	NA	NA	NA	NA	UNDER	NA	0	2	2
CYP2C18	NA	UNDER	NA	NA	NA	NA	UNDER	NA	0	2	2
CRACD	OVER	UNDER	NA	NA	NA	NA	NA	NA	1	1	2
KIAA1549L	NA	OVER	NA	UNDER	NA	NA	NA	NA	1	1	2
PPM1H	NA	OVER	NA	UNDER	NA	NA	NA	NA	1	1	2
MGP	NA	UNDER	NA	NA	NA	NA	NA	UNDER	0	2	2
KLRB1	NA	UNDER	NA	OVER	NA	NA	NA	NA	1	1	2
GCNT2	NA	UNDER	NA	NA	NA	NA	NA	OVER	1	1	2
HHLA2	NA	UNDER	NA	OVER	NA	NA	NA	NA	1	1	2
REG1A	NA	OVER	NA	OVER	NA	NA	NA	NA	2	0	2
SLC9A2	NA	UNDER	NA	UNDER	NA	NA	NA	NA	0	2	2
TPSG1	NA	UNDER	NA	NA	UNDER	NA	NA	NA	0	2	2
PADI2	NA	UNDER	NA	UNDER	NA	NA	NA	NA	0	2	2
KLF9	NA	UNDER	NA	NA	NA	NA	NA	UNDER	0	2	2
MSX2	NA	OVER	NA	NA	NA	NA	NA	OVER	2	0	2
TEX11	NA	UNDER	NA	OVER	NA	NA	NA	NA	1	1	2
TGFBI	NA	OVER	NA	OVER	NA	NA	NA	NA	2	0	2
DUSP4	NA	OVER	NA	NA	NA	OVER	NA	NA	2	0	2
CLU	NA	UNDER	NA	NA	NA	NA	NA	UNDER	0	2	2
CCR2	NA	UNDER	NA	OVER	NA	NA	NA	NA	1	1	2
TMEM156	NA	UNDER	OVER	NA	NA	NA	NA	NA	1	1	2
CPXM2	NA	UNDER	NA	NA	NA	NA	NA	UNDER	0	2	2
LY9	NA	UNDER	NA	OVER	NA	NA	NA	NA	1	1	2
EDN3	NA	UNDER	NA	NA	NA	UNDER	NA	NA	0	2	2
TREM1	NA	OVER	NA	NA	NA	OVER	NA	NA	2	0	2
SCGB2A1	NA	UNDER	NA	NA	NA	NA	NA	OVER	1	1	2
MT2A	NA	UNDER	NA	NA	NA	NA	UNDER	NA	0	2	2
TMEM255A	UNDER	UNDER	NA	NA	NA	NA	NA	NA	0	2	2
TNFSF9	NA	OVER	NA	OVER	NA	NA	NA	NA	2	0	2
TMEM35A	NA	UNDER	NA	NA	UNDER	NA	NA	NA	0	2	2
FGL2	NA	UNDER	NA	NA	NA	NA	NA	UNDER	0	2	2
ATP1B2	NA	UNDER	NA	NA	NA	NA	NA	UNDER	0	2	2
LRCH2	NA	UNDER	NA	NA	NA	NA	NA	UNDER	0	2	2
STK33	NA	UNDER	NA	UNDER	NA	NA	NA	NA	0	2	2
IQCN	NA	UNDER	UNDER	NA	NA	NA	NA	NA	0	2	2
OLFM1	NA	UNDER	NA	NA	NA	NA	NA	UNDER	0	2	2
PRR7	NA	OVER	NA	NA	NA	NA	NA	OVER	2	0	2
KREMEN2	NA	OVER	NA	NA	OVER	NA	NA	NA	2	0	2
FMO5	NA	UNDER	NA	UNDER	NA	NA	NA	NA	0	2	2
MATN3	OVER	OVER	NA	NA	NA	NA	NA	NA	2	0	2
CLEC10A	NA	UNDER	NA	NA	NA	NA	NA	UNDER	0	2	2
RERG	NA	UNDER	NA	NA	NA	NA	NA	UNDER	0	2	2
DSC3	UNDER	OVER	NA	NA	NA	NA	NA	NA	1	1	2
NIBAN1	NA	UNDER	NA	NA	NA	NA	NA	UNDER	0	2	2
STAB2	UNDER	UNDER	NA	NA	NA	NA	NA	NA	0	2	2
NACAD	NA	UNDER	NA	NA	NA	NA	NA	UNDER	0	2	2
CHAD	NA	UNDER	NA	NA	UNDER	NA	NA	NA	0	2	2
BLK	NA	UNDER	NA	NA	NA	UNDER	NA	NA	0	2	2
ARHGAP20	UNDER	UNDER	NA	NA	NA	NA	NA	NA	0	2	2
TMPRSS13	NA	OVER	NA	NA	NA	NA	NA	OVER	2	0	2
TTLL7	NA	UNDER	UNDER	NA	NA	NA	NA	NA	0	2	2
CGREF1	NA	OVER	NA	OVER	NA	NA	NA	NA	2	0	2
CDKL2	UNDER	UNDER	NA	NA	NA	NA	NA	NA	0	2	2
SHISAL1	NA	UNDER	NA	NA	NA	NA	NA	UNDER	0	2	2
CPNE8	NA	UNDER	NA	NA	NA	NA	NA	UNDER	0	2	2
PHLDA1	NA	OVER	NA	NA	NA	NA	UNDER	NA	1	1	2
LGR5	NA	OVER	NA	NA	OVER	NA	NA	NA	2	0	2
PDX1	NA	OVER	NA	NA	OVER	NA	NA	NA	2	0	2
GCNT3	NA	UNDER	OVER	NA	NA	NA	NA	NA	1	1	2
CARD14	NA	OVER	OVER	NA	NA	NA	NA	NA	2	0	2
SELENBP1	NA	UNDER	UNDER	NA	NA	NA	NA	NA	0	2	2
MALL	NA	UNDER	NA	OVER	NA	NA	NA	NA	1	1	2
CNTN4	NA	UNDER	NA	NA	NA	NA	NA	UNDER	0	2	2
ADGRG7	NA	UNDER	NA	NA	NA	NA	UNDER	NA	0	2	2
NKD2	NA	OVER	NA	NA	NA	NA	NA	OVER	2	0	2
HAPLN1	NA	UNDER	NA	OVER	NA	NA	NA	NA	1	1	2
SLC17A4	NA	UNDER	NA	OVER	NA	NA	NA	NA	1	1	2
ATP6V0D2	NA	UNDER	NA	UNDER	NA	NA	NA	NA	0	2	2
CDKN2B	NA	UNDER	NA	NA	NA	OVER	NA	NA	1	1	2
ST8SIA6	NA	UNDER	UNDER	NA	NA	NA	NA	NA	0	2	2
MS4A2	NA	UNDER	UNDER	NA	NA	NA	NA	NA	0	2	2
ADGRL3	UNDER	UNDER	NA	NA	NA	NA	NA	NA	0	2	2
CCL28	UNDER	UNDER	NA	NA	NA	NA	NA	NA	0	2	2
SH2D6	NA	UNDER	NA	NA	NA	UNDER	NA	NA	0	2	2
SPARCL1	NA	UNDER	NA	NA	NA	NA	NA	UNDER	0	2	2
BMP3	NA	UNDER	NA	NA	UNDER	NA	NA	NA	0	2	2
RAB3C	UNDER	UNDER	NA	NA	NA	NA	NA	NA	0	2	2
BMP6	UNDER	UNDER	NA	NA	NA	NA	NA	NA	0	2	2
FRMD1	NA	UNDER	NA	UNDER	NA	NA	NA	NA	0	2	2
KIF5A	NA	UNDER	NA	UNDER	NA	NA	NA	NA	0	2	2
PPP2R2B	NA	UNDER	NA	UNDER	NA	NA	NA	NA	0	2	2
B3GNT7	NA	UNDER	NA	NA	NA	OVER	NA	NA	1	1	2
TMEM171	NA	UNDER	NA	NA	NA	UNDER	NA	NA	0	2	2
CFAP251	NA	OVER	NA	NA	NA	NA	UNDER	NA	1	1	2
RHPN1	NA	OVER	NA	NA	NA	NA	NA	OVER	2	0	2
XDH	NA	UNDER	OVER	NA	NA	NA	NA	NA	1	1	2
COLEC12	NA	UNDER	NA	NA	NA	NA	NA	UNDER	0	2	2
SLC13A3	NA	OVER	NA	UNDER	NA	NA	NA	NA	1	1	2
RHBDL2	NA	UNDER	OVER	NA	NA	NA	NA	NA	1	1	2
MPZ	UNDER	UNDER	NA	NA	NA	NA	NA	NA	0	2	2
SCUBE1	NA	UNDER	UNDER	NA	NA	NA	NA	NA	0	2	2
LRRC36	NA	OVER	UNDER	NA	NA	NA	NA	NA	1	1	2
TMPRSS3	NA	OVER	NA	NA	OVER	NA	NA	NA	2	0	2
AZGP1	NA	OVER	NA	NA	NA	NA	UNDER	NA	1	1	2
TMEM82	NA	UNDER	NA	NA	NA	NA	UNDER	NA	0	2	2
SYNC	NA	UNDER	NA	NA	NA	NA	NA	UNDER	0	2	2
NEXN	NA	UNDER	NA	NA	NA	NA	NA	UNDER	0	2	2
KCNT2	NA	UNDER	UNDER	NA	NA	NA	NA	NA	0	2	2
TRIM58	NA	UNDER	UNDER	NA	NA	NA	NA	NA	0	2	2
DDR2	NA	UNDER	NA	NA	NA	NA	NA	UNDER	0	2	2
HPGDS	NA	UNDER	UNDER	NA	NA	NA	NA	NA	0	2	2
MSX1	NA	OVER	NA	NA	NA	NA	NA	OVER	2	0	2
GRIK2	NA	UNDER	NA	UNDER	NA	NA	NA	NA	0	2	2
RNF183	NA	OVER	NA	NA	NA	NA	NA	OVER	2	0	2
AQP7	UNDER	UNDER	NA	NA	NA	NA	NA	NA	0	2	2
SLC16A9	NA	UNDER	NA	NA	NA	NA	NA	UNDER	0	2	2
VWA2	NA	OVER	NA	UNDER	NA	NA	NA	NA	1	1	2
MOGAT2	NA	UNDER	NA	NA	NA	NA	UNDER	NA	0	2	2
TMEM130	NA	UNDER	NA	NA	NA	OVER	NA	NA	1	1	2
PRKCB	NA	UNDER	NA	NA	NA	NA	NA	UNDER	0	2	2
MS4A8	NA	UNDER	UNDER	NA	NA	NA	NA	NA	0	2	2
NAALADL1	NA	UNDER	NA	NA	NA	NA	NA	UNDER	0	2	2
SCN9A	UNDER	UNDER	NA	NA	NA	NA	NA	NA	0	2	2
MT1E	NA	UNDER	NA	NA	NA	NA	UNDER	NA	0	2	2
NRG4	NA	UNDER	NA	NA	UNDER	NA	NA	NA	0	2	2
P2RY1	NA	UNDER	NA	OVER	NA	NA	NA	NA	1	1	2
LGALS9B	NA	UNDER	NA	NA	UNDER	NA	NA	NA	0	2	2
LRRN2	NA	UNDER	NA	UNDER	NA	NA	NA	NA	0	2	2
MZB1	NA	UNDER	NA	NA	NA	NA	UNDER	NA	0	2	2
TTLL6	NA	UNDER	NA	NA	OVER	NA	NA	NA	1	1	2
CEL	NA	OVER	NA	UNDER	NA	NA	NA	NA	1	1	2
TMEM37	UNDER	UNDER	NA	NA	NA	NA	NA	NA	0	2	2
NPTX1	NA	UNDER	NA	NA	UNDER	NA	NA	NA	0	2	2
PDE7B	NA	UNDER	NA	NA	NA	NA	NA	UNDER	0	2	2
VAT1L	NA	UNDER	NA	UNDER	NA	NA	NA	NA	0	2	2
LGALS9C	NA	UNDER	NA	NA	UNDER	NA	NA	NA	0	2	2
SCG2	NA	UNDER	NA	OVER	NA	NA	NA	NA	1	1	2
EPHX4	NA	OVER	OVER	NA	NA	NA	NA	NA	2	0	2
CALB2	UNDER	UNDER	NA	NA	NA	NA	NA	NA	0	2	2
RCAN2	NA	UNDER	NA	NA	NA	NA	NA	UNDER	0	2	2
SMPDL3A	NA	UNDER	NA	OVER	NA	NA	NA	NA	1	1	2
THEMIS	NA	UNDER	NA	OVER	NA	NA	NA	NA	1	1	2
CES3	NA	UNDER	NA	NA	NA	NA	NA	OVER	1	1	2
NBEA	NA	UNDER	NA	NA	NA	NA	NA	UNDER	0	2	2
MYEOV	UNDER	OVER	NA	NA	NA	NA	NA	NA	1	1	2
ADH6	NA	UNDER	NA	NA	NA	NA	UNDER	NA	0	2	2
ABCD2	UNDER	UNDER	NA	NA	NA	NA	NA	NA	0	2	2
AGR3	NA	UNDER	NA	NA	NA	UNDER	NA	NA	0	2	2
TLR10	NA	UNDER	NA	OVER	NA	NA	NA	NA	1	1	2
SLC6A19	NA	UNDER	NA	UNDER	NA	NA	NA	NA	0	2	2
MFSD4A	NA	UNDER	NA	UNDER	NA	NA	NA	NA	0	2	2
ZG16	NA	UNDER	NA	NA	NA	NA	UNDER	NA	0	2	2
SCUBE2	NA	UNDER	NA	NA	UNDER	NA	NA	NA	0	2	2
HSD11B2	NA	UNDER	NA	UNDER	NA	NA	NA	NA	0	2	2
SHISA3	NA	UNDER	NA	UNDER	NA	NA	NA	NA	0	2	2
WSCD1	NA	UNDER	NA	NA	NA	NA	NA	UNDER	0	2	2
ITLN1	NA	UNDER	UNDER	NA	NA	NA	NA	NA	0	2	2
LYNX1	NA	UNDER	NA	NA	NA	NA	NA	UNDER	0	2	2
SHISA2	NA	OVER	NA	UNDER	NA	NA	NA	NA	1	1	2
OXTR	UNDER	OVER	NA	NA	NA	NA	NA	NA	1	1	2
MAPK15	NA	OVER	NA	NA	OVER	NA	NA	NA	2	0	2
H2AW	NA	OVER	NA	NA	NA	OVER	NA	NA	2	0	2
FDCSP	UNDER	UNDER	NA	NA	NA	NA	NA	NA	0	2	2
SLC9A9	NA	UNDER	NA	NA	NA	NA	NA	UNDER	0	2	2
FIGN	UNDER	UNDER	NA	NA	NA	NA	NA	NA	0	2	2
XKRX	NA	OVER	NA	NA	NA	OVER	NA	NA	2	0	2
PTGDR2	UNDER	UNDER	NA	NA	NA	NA	NA	NA	0	2	2
B3GALT5	NA	UNDER	NA	NA	NA	UNDER	NA	NA	0	2	2
KCNH8	UNDER	OVER	NA	NA	NA	NA	NA	NA	1	1	2
C1QTNF12	NA	UNDER	NA	NA	NA	OVER	NA	NA	1	1	2
KCNJ12	NA	UNDER	NA	UNDER	NA	NA	NA	NA	0	2	2
LRRC19	NA	UNDER	NA	UNDER	NA	NA	NA	NA	0	2	2
PTP4A3	NA	OVER	NA	NA	NA	NA	OVER	NA	2	0	2
B3GALT5-AS1	NA	UNDER	NA	NA	NA	UNDER	NA	NA	0	2	2
LCN12	NA	OVER	NA	UNDER	NA	NA	NA	NA	1	1	2
NAP1L3	NA	UNDER	NA	NA	NA	NA	NA	UNDER	0	2	2
MST1L	NA	UNDER	NA	UNDER	NA	NA	NA	NA	0	2	2
CIDEC	UNDER	UNDER	NA	NA	NA	NA	NA	NA	0	2	2
LUZP2	UNDER	UNDER	NA	NA	NA	NA	NA	NA	0	2	2
C2orf88	UNDER	UNDER	NA	NA	NA	NA	NA	NA	0	2	2
KBTBD12	NA	UNDER	NA	NA	UNDER	NA	NA	NA	0	2	2
TMEM72	NA	UNDER	NA	UNDER	NA	NA	NA	NA	0	2	2
TMEM220	UNDER	UNDER	NA	NA	NA	NA	NA	NA	0	2	2
RASSF10	NA	OVER	NA	UNDER	NA	NA	NA	NA	1	1	2
STK31	NA	OVER	NA	NA	OVER	NA	NA	NA	2	0	2
SLC35F1	NA	UNDER	NA	NA	NA	NA	NA	UNDER	0	2	2
DACT3	NA	UNDER	NA	NA	NA	NA	NA	UNDER	0	2	2
DCHS2	NA	UNDER	NA	NA	NA	OVER	NA	NA	1	1	2
VEPH1	NA	UNDER	UNDER	NA	NA	NA	NA	NA	0	2	2
MB	NA	UNDER	OVER	NA	NA	NA	NA	NA	1	1	2
B3GNT6	NA	UNDER	NA	NA	UNDER	NA	NA	NA	0	2	2
PAPSS2	NA	UNDER	NA	NA	NA	UNDER	NA	NA	0	2	2
L1CAM	NA	UNDER	NA	UNDER	NA	NA	NA	NA	0	2	2
SP5	NA	OVER	NA	NA	NA	NA	NA	OVER	2	0	2
MUC12	NA	UNDER	NA	NA	OVER	NA	NA	NA	1	1	2
DPF3	NA	UNDER	NA	NA	NA	NA	UNDER	NA	0	2	2
SERPINB5	NA	OVER	NA	NA	OVER	NA	NA	NA	2	0	2
IGKV6-21	NA	UNDER	OVER	NA	NA	NA	NA	NA	1	1	2
IGKV3D-20	NA	UNDER	OVER	NA	NA	NA	NA	NA	1	1	2
IGKV3D-11	NA	UNDER	OVER	NA	NA	NA	NA	NA	1	1	2
IGLV4-69	NA	UNDER	OVER	NA	NA	NA	NA	NA	1	1	2
IGLV6-57	NA	UNDER	OVER	NA	NA	NA	NA	NA	1	1	2
IGLV7-46	NA	UNDER	NA	OVER	NA	NA	NA	NA	1	1	2
IGLV1-44	NA	UNDER	NA	NA	NA	NA	UNDER	NA	0	2	2
IGLV3-10	NA	UNDER	NA	OVER	NA	NA	NA	NA	1	1	2
IGLV3-9	NA	UNDER	OVER	NA	NA	NA	NA	NA	1	1	2
TRDC	NA	UNDER	NA	OVER	NA	NA	NA	NA	1	1	2
IGHV1-2	NA	UNDER	OVER	NA	NA	NA	NA	NA	1	1	2
IGHV1-3	NA	UNDER	OVER	NA	NA	NA	NA	NA	1	1	2
IGHV2-5	NA	UNDER	OVER	NA	NA	NA	NA	NA	1	1	2
IGHV3-7	NA	UNDER	NA	NA	NA	NA	UNDER	NA	0	2	2
IGHV3-15	NA	UNDER	OVER	NA	NA	NA	NA	NA	1	1	2
IGHV3-20	NA	UNDER	OVER	NA	NA	NA	NA	NA	1	1	2
IGHV1-24	NA	UNDER	OVER	NA	NA	NA	NA	NA	1	1	2
IGHV2-26	NA	UNDER	OVER	NA	NA	NA	NA	NA	1	1	2
IGHV4-28	NA	UNDER	OVER	NA	NA	NA	NA	NA	1	1	2
IGHV3-33	NA	UNDER	OVER	NA	NA	NA	NA	NA	1	1	2
IGHV3-48	NA	UNDER	OVER	NA	NA	NA	NA	NA	1	1	2
IGHV3-49	NA	UNDER	OVER	NA	NA	NA	NA	NA	1	1	2
IGHV3-53	NA	UNDER	OVER	NA	NA	NA	NA	NA	1	1	2
IGHV1-58	NA	UNDER	OVER	NA	NA	NA	NA	NA	1	1	2
IGHV4-61	NA	UNDER	OVER	NA	NA	NA	NA	NA	1	1	2
IGHV3-66	NA	UNDER	OVER	NA	NA	NA	NA	NA	1	1	2
IGHV1-69	NA	UNDER	OVER	NA	NA	NA	NA	NA	1	1	2
IGHV3-73	NA	UNDER	OVER	NA	NA	NA	NA	NA	1	1	2
FER1L6	NA	UNDER	NA	UNDER	NA	NA	NA	NA	0	2	2
IGKV3D-15	NA	UNDER	OVER	NA	NA	NA	NA	NA	1	1	2
MBNL1-AS1	NA	UNDER	NA	NA	NA	NA	NA	UNDER	0	2	2
TRPM2-AS	NA	OVER	NA	NA	NA	NA	NA	OVER	2	0	2
IGKV1OR2-108	NA	UNDER	OVER	NA	NA	NA	NA	NA	1	1	2
IGHV3-43	NA	UNDER	OVER	NA	NA	NA	NA	NA	1	1	2
SLCO4A1-AS1	NA	OVER	NA	NA	OVER	NA	NA	NA	2	0	2
LINC00702	NA	UNDER	UNDER	NA	NA	NA	NA	NA	0	2	2
LINC00472	NA	UNDER	UNDER	NA	NA	NA	NA	NA	0	2	2
GAS6-AS1	NA	OVER	NA	OVER	NA	NA	NA	NA	2	0	2
AC022034.1	NA	UNDER	NA	NA	NA	NA	NA	UNDER	0	2	2
IGKV1-16	NA	UNDER	OVER	NA	NA	NA	NA	NA	1	1	2
C3orf85	NA	UNDER	NA	NA	NA	NA	UNDER	NA	0	2	2
IGKV1-39	NA	UNDER	OVER	NA	NA	NA	NA	NA	1	1	2
IGKV3-7	NA	UNDER	OVER	NA	NA	NA	NA	NA	1	1	2
CRNDE	NA	OVER	NA	NA	NA	NA	OVER	NA	2	0	2
LINC01550	UNDER	UNDER	NA	NA	NA	NA	NA	NA	0	2	2
PVT1	NA	OVER	NA	OVER	NA	NA	NA	NA	2	0	2
GBA3	NA	UNDER	NA	NA	NA	NA	UNDER	NA	0	2	2
AP000866.2	NA	UNDER	UNDER	NA	NA	NA	NA	NA	0	2	2
SELENOP	NA	UNDER	NA	NA	NA	NA	NA	UNDER	0	2	2
IGKV1D-39	NA	UNDER	OVER	NA	NA	NA	NA	NA	1	1	2
IGHV4-55	NA	UNDER	OVER	NA	NA	NA	NA	NA	1	1	2
IGLL5	NA	UNDER	OVER	NA	NA	NA	NA	NA	1	1	2
AC025580.1	NA	UNDER	NA	NA	NA	OVER	NA	NA	1	1	2
LINC02568	NA	UNDER	NA	UNDER	NA	NA	NA	NA	0	2	2
AC020978.4	NA	UNDER	NA	NA	NA	NA	UNDER	NA	0	2	2
AP003071.4	UNDER	UNDER	NA	NA	NA	NA	NA	NA	0	2	2
AC144831.1	NA	UNDER	NA	UNDER	NA	NA	NA	NA	0	2	2
SNORD3A	NA	OVER	NA	NA	NA	NA	NA	OVER	2	0	2
MAFG-DT	NA	OVER	NA	NA	NA	NA	OVER	NA	2	0	2
GRIN2B	UNDER	OVER	NA	NA	NA	NA	NA	NA	1	1	2
EPOP	NA	OVER	NA	NA	NA	NA	NA	OVER	2	0	2
IGHV2-70	NA	UNDER	OVER	NA	NA	NA	NA	NA	1	1	2
IGHV4-4	NA	UNDER	OVER	NA	NA	NA	NA	NA	1	1	2
IGLV2-8	NA	UNDER	NA	OVER	NA	NA	NA	NA	1	1	2
AC018629.1	UNDER	OVER	NA	NA	NA	NA	NA	NA	1	1	2
IGHV1-69D	NA	UNDER	OVER	NA	NA	NA	NA	NA	1	1	2
ADORA3	NA	UNDER	NA	OVER	NA	NA	NA	NA	1	1	2
IGHV3-64D	NA	UNDER	OVER	NA	NA	NA	NA	NA	1	1	2
IGHV5-10-1	NA	UNDER	OVER	NA	NA	NA	NA	NA	1	1	2
KLHL13	UNDER	NA	NA	NA	NA	NA	NA	UNDER	0	2	2
MEOX1	UNDER	NA	NA	NA	NA	NA	NA	UNDER	0	2	2
DNAH9	UNDER	NA	UNDER	NA	NA	NA	NA	NA	0	2	2
SCN4A	UNDER	NA	NA	NA	NA	NA	OVER	NA	1	1	2
MAPK8IP2	OVER	NA	NA	NA	NA	NA	OVER	NA	2	0	2
VCAN	OVER	NA	NA	OVER	NA	NA	NA	NA	2	0	2
NNAT	UNDER	NA	NA	NA	UNDER	NA	NA	NA	0	2	2
CCDC85A	UNDER	NA	UNDER	NA	NA	NA	NA	NA	0	2	2
COL17A1	UNDER	NA	OVER	NA	NA	NA	NA	NA	1	1	2
PITX1	OVER	NA	NA	NA	NA	NA	NA	OVER	2	0	2
PTGS2	UNDER	NA	NA	NA	NA	NA	UNDER	NA	0	2	2
ACACB	UNDER	NA	NA	NA	NA	NA	NA	UNDER	0	2	2
NAALAD2	UNDER	NA	NA	NA	NA	NA	NA	UNDER	0	2	2
BRINP1	UNDER	NA	NA	NA	NA	OVER	NA	NA	1	1	2
RAPGEF3	UNDER	NA	NA	UNDER	NA	NA	NA	NA	0	2	2
CAPN3	UNDER	NA	UNDER	NA	NA	NA	NA	NA	0	2	2
GABRP	UNDER	NA	NA	UNDER	NA	NA	NA	NA	0	2	2
PALMD	UNDER	NA	UNDER	NA	NA	NA	NA	NA	0	2	2
ANGPT4	UNDER	NA	UNDER	NA	NA	NA	NA	NA	0	2	2
PPP1R16B	UNDER	NA	NA	NA	NA	NA	NA	UNDER	0	2	2
SYNDIG1	OVER	NA	NA	NA	NA	UNDER	NA	NA	1	1	2
SGCG	UNDER	NA	UNDER	NA	NA	NA	NA	NA	0	2	2
MEDAG	UNDER	NA	NA	NA	NA	NA	NA	UNDER	0	2	2
IL21R	OVER	NA	NA	OVER	NA	NA	NA	NA	2	0	2
CEACAM5	OVER	NA	OVER	NA	NA	NA	NA	NA	2	0	2
TFPI2	UNDER	NA	NA	NA	NA	NA	UNDER	NA	0	2	2
MET	UNDER	NA	NA	NA	NA	OVER	NA	NA	1	1	2
PTPRZ1	UNDER	NA	NA	NA	UNDER	NA	NA	NA	0	2	2
AGR2	OVER	NA	NA	NA	NA	OVER	NA	NA	2	0	2
ASPN	OVER	NA	NA	NA	NA	NA	NA	UNDER	1	1	2
CDH23	UNDER	NA	NA	NA	NA	NA	NA	UNDER	0	2	2
NEURL1	OVER	NA	NA	NA	NA	NA	NA	UNDER	1	1	2
EBF3	UNDER	NA	NA	NA	NA	NA	NA	UNDER	0	2	2
RASD1	UNDER	NA	NA	UNDER	NA	NA	NA	NA	0	2	2
ALDOC	UNDER	NA	NA	OVER	NA	NA	NA	NA	1	1	2
B3GAT1	UNDER	NA	NA	NA	NA	NA	UNDER	NA	0	2	2
FOLR1	UNDER	NA	UNDER	NA	NA	NA	NA	NA	0	2	2
FHL5	UNDER	NA	UNDER	NA	NA	NA	NA	NA	0	2	2
LMNB1	OVER	NA	NA	NA	NA	NA	NA	OVER	2	0	2
FGF1	UNDER	NA	NA	UNDER	NA	NA	NA	NA	0	2	2
FN1	OVER	NA	NA	NA	NA	OVER	NA	NA	2	0	2
SDC1	OVER	NA	NA	NA	NA	NA	NA	OVER	2	0	2
ARTN	OVER	NA	NA	NA	NA	NA	NA	OVER	2	0	2
F3	UNDER	NA	NA	UNDER	NA	NA	NA	NA	0	2	2
ARHGAP40	UNDER	NA	OVER	NA	NA	NA	NA	NA	1	1	2
NRN1	UNDER	NA	UNDER	NA	NA	NA	NA	NA	0	2	2
SRMS	OVER	NA	NA	NA	OVER	NA	NA	NA	2	0	2
BMP2	UNDER	NA	UNDER	NA	NA	NA	NA	NA	0	2	2
LAMP5	OVER	NA	NA	NA	NA	OVER	NA	NA	2	0	2
PDE11A	UNDER	NA	NA	NA	NA	UNDER	NA	NA	0	2	2
BBOX1	UNDER	NA	NA	NA	NA	NA	UNDER	NA	0	2	2
PRRG3	UNDER	NA	NA	NA	NA	NA	NA	UNDER	0	2	2
USHBP1	UNDER	NA	UNDER	NA	NA	NA	NA	NA	0	2	2
CRB3	OVER	NA	NA	NA	NA	NA	NA	OVER	2	0	2
TNNT3	UNDER	NA	NA	NA	NA	UNDER	NA	NA	0	2	2
COL5A1	OVER	NA	OVER	NA	NA	NA	NA	NA	2	0	2
RBBP8NL	OVER	NA	NA	NA	NA	NA	NA	OVER	2	0	2
AKAP12	UNDER	NA	NA	NA	NA	NA	NA	UNDER	0	2	2
F12	OVER	NA	OVER	NA	NA	NA	NA	NA	2	0	2
PPARG	UNDER	NA	UNDER	NA	NA	NA	NA	NA	0	2	2
NUP210	OVER	NA	NA	NA	NA	NA	NA	OVER	2	0	2
RAB25	OVER	NA	NA	NA	NA	NA	NA	OVER	2	0	2
PDZD2	UNDER	NA	UNDER	NA	NA	NA	NA	NA	0	2	2
C1QTNF6	OVER	NA	OVER	NA	NA	NA	NA	NA	2	0	2
SAA2	UNDER	NA	NA	NA	NA	NA	UNDER	NA	0	2	2
SPOCD1	OVER	NA	NA	NA	NA	OVER	NA	NA	2	0	2
DSG1	UNDER	NA	NA	NA	NA	NA	UNDER	NA	0	2	2
MRAP2	UNDER	NA	NA	UNDER	NA	NA	NA	NA	0	2	2
ITGA7	UNDER	NA	NA	NA	NA	NA	NA	UNDER	0	2	2
RDH5	UNDER	NA	NA	NA	NA	OVER	NA	NA	1	1	2
CAPN9	OVER	NA	UNDER	NA	NA	NA	NA	NA	1	1	2
USP44	UNDER	NA	NA	UNDER	NA	NA	NA	NA	0	2	2
SCN2A	UNDER	NA	NA	UNDER	NA	NA	NA	NA	0	2	2
ENPP2	UNDER	NA	NA	NA	NA	NA	NA	UNDER	0	2	2
CAPN11	UNDER	NA	NA	OVER	NA	NA	NA	NA	1	1	2
FGFBP2	UNDER	NA	UNDER	NA	NA	NA	NA	NA	0	2	2
PI15	UNDER	NA	NA	NA	NA	NA	NA	UNDER	0	2	2
SULF1	OVER	NA	OVER	NA	NA	NA	NA	NA	2	0	2
LOXL4	UNDER	NA	NA	NA	NA	NA	NA	UNDER	0	2	2
FAM13A	UNDER	NA	NA	NA	NA	NA	UNDER	NA	0	2	2
FBN2	OVER	NA	NA	NA	NA	NA	NA	OVER	2	0	2
PTPRQ	UNDER	NA	NA	NA	NA	UNDER	NA	NA	0	2	2
DIAPH3	OVER	NA	NA	NA	NA	NA	NA	OVER	2	0	2
SSTR1	UNDER	NA	UNDER	NA	NA	NA	NA	NA	0	2	2
CYP11A1	UNDER	NA	NA	NA	NA	NA	NA	UNDER	0	2	2
ADAMTS18	UNDER	NA	NA	NA	NA	OVER	NA	NA	1	1	2
GNAL	UNDER	NA	NA	NA	NA	NA	NA	UNDER	0	2	2
STAC2	UNDER	NA	NA	UNDER	NA	NA	NA	NA	0	2	2
ABCA12	OVER	NA	NA	OVER	NA	NA	NA	NA	2	0	2
BOC	UNDER	NA	NA	NA	NA	NA	NA	UNDER	0	2	2
DENND2A	UNDER	NA	NA	NA	NA	NA	NA	UNDER	0	2	2
IGSF1	UNDER	NA	NA	NA	NA	OVER	NA	NA	1	1	2
GSN	UNDER	NA	NA	NA	NA	NA	NA	UNDER	0	2	2
FAM13C	UNDER	NA	NA	NA	NA	NA	NA	UNDER	0	2	2
CNKSR2	UNDER	NA	UNDER	NA	NA	NA	NA	NA	0	2	2
CCDC3	UNDER	NA	NA	NA	NA	NA	NA	UNDER	0	2	2
ADAM8	OVER	NA	OVER	NA	NA	NA	NA	NA	2	0	2
ITIH2	UNDER	NA	NA	UNDER	NA	NA	NA	NA	0	2	2
CHST9	UNDER	NA	UNDER	NA	NA	NA	NA	NA	0	2	2
ROBO3	UNDER	NA	NA	NA	NA	NA	NA	UNDER	0	2	2
ADAMTS5	UNDER	NA	NA	NA	NA	NA	NA	UNDER	0	2	2
H2BC5	OVER	NA	OVER	NA	NA	NA	NA	NA	2	0	2
H4C8	OVER	NA	NA	NA	NA	NA	OVER	NA	2	0	2
NPM2	UNDER	NA	NA	UNDER	NA	NA	NA	NA	0	2	2
TLCD1	OVER	NA	NA	NA	NA	NA	NA	OVER	2	0	2
SCGB3A1	UNDER	NA	UNDER	NA	NA	NA	NA	NA	0	2	2
COX7A1	UNDER	NA	NA	NA	NA	NA	NA	UNDER	0	2	2
AQP5	UNDER	NA	NA	NA	NA	NA	NA	OVER	1	1	2
TDRD10	UNDER	NA	UNDER	NA	NA	NA	NA	NA	0	2	2
NUAK2	OVER	NA	NA	UNDER	NA	NA	NA	NA	1	1	2
CLDN19	UNDER	NA	NA	UNDER	NA	NA	NA	NA	0	2	2
NPY5R	UNDER	NA	NA	UNDER	NA	NA	NA	NA	0	2	2
GPR146	UNDER	NA	UNDER	NA	NA	NA	NA	NA	0	2	2
ALDH1A1	UNDER	NA	UNDER	NA	NA	NA	NA	NA	0	2	2
PGAP4	UNDER	NA	NA	NA	NA	NA	NA	UNDER	0	2	2
GJB2	OVER	NA	OVER	NA	NA	NA	NA	NA	2	0	2
DEPP1	UNDER	NA	NA	OVER	NA	NA	NA	NA	1	1	2
BTNL9	UNDER	NA	UNDER	NA	NA	NA	NA	NA	0	2	2
CRABP1	UNDER	NA	NA	NA	NA	UNDER	NA	NA	0	2	2
RRAD	UNDER	NA	NA	NA	NA	NA	NA	UNDER	0	2	2
TTYH1	UNDER	NA	NA	NA	NA	NA	NA	UNDER	0	2	2
KLK4	OVER	NA	NA	NA	NA	UNDER	NA	NA	1	1	2
ANGPTL4	UNDER	NA	NA	OVER	NA	NA	NA	NA	1	1	2
TMEM88	UNDER	NA	UNDER	NA	NA	NA	NA	NA	0	2	2
RAB26	OVER	NA	OVER	NA	NA	NA	NA	NA	2	0	2
VWCE	UNDER	NA	NA	OVER	NA	NA	NA	NA	1	1	2
PLAAT5	UNDER	NA	UNDER	NA	NA	NA	NA	NA	0	2	2
DEGS2	OVER	NA	NA	UNDER	NA	NA	NA	NA	1	1	2
PHYHIP	UNDER	NA	NA	NA	NA	NA	NA	UNDER	0	2	2
STXBP6	UNDER	NA	UNDER	NA	NA	NA	NA	NA	0	2	2
P2RY12	UNDER	NA	NA	OVER	NA	NA	NA	NA	1	1	2
BNC1	UNDER	NA	NA	NA	NA	OVER	NA	NA	1	1	2
KRT8	OVER	NA	NA	NA	NA	NA	NA	OVER	2	0	2
NMUR1	UNDER	NA	UNDER	NA	NA	NA	NA	NA	0	2	2
MAB21L4	OVER	NA	NA	UNDER	NA	NA	NA	NA	1	1	2
OVOL1	OVER	NA	NA	UNDER	NA	NA	NA	NA	1	1	2
SNCG	UNDER	NA	NA	NA	NA	NA	NA	UNDER	0	2	2
HAP1	UNDER	NA	NA	NA	NA	UNDER	NA	NA	0	2	2
FZD4	UNDER	NA	NA	NA	NA	NA	NA	UNDER	0	2	2
SLC66A1L	UNDER	NA	NA	NA	NA	UNDER	NA	NA	0	2	2
CADM2	UNDER	NA	NA	NA	UNDER	NA	NA	NA	0	2	2
DMRTA1	UNDER	NA	NA	NA	UNDER	NA	NA	NA	0	2	2
SYNE3	UNDER	NA	NA	NA	NA	NA	NA	UNDER	0	2	2
CTXN1	OVER	NA	NA	NA	NA	OVER	NA	NA	2	0	2
SMIM10L2A	UNDER	NA	NA	NA	UNDER	NA	NA	NA	0	2	2
PER1	UNDER	NA	NA	NA	NA	NA	NA	UNDER	0	2	2
EGR3	UNDER	NA	NA	NA	NA	NA	UNDER	NA	0	2	2
NRXN1	UNDER	NA	NA	NA	UNDER	NA	NA	NA	0	2	2
GPBAR1	UNDER	NA	UNDER	NA	NA	NA	NA	NA	0	2	2
SLC47A2	UNDER	NA	NA	UNDER	NA	NA	NA	NA	0	2	2
PENK	UNDER	NA	UNDER	NA	NA	NA	NA	NA	0	2	2
HCAR2	UNDER	NA	UNDER	NA	NA	NA	NA	NA	0	2	2
ACSM5	UNDER	NA	NA	NA	NA	NA	UNDER	NA	0	2	2
FAM162B	UNDER	NA	UNDER	NA	NA	NA	NA	NA	0	2	2
NTF3	UNDER	NA	NA	NA	NA	NA	UNDER	NA	0	2	2
RGS7BP	UNDER	NA	NA	NA	NA	NA	NA	UNDER	0	2	2
PLA2G2A	UNDER	NA	NA	NA	NA	NA	UNDER	NA	0	2	2
COL25A1	UNDER	NA	NA	NA	NA	NA	UNDER	NA	0	2	2
S100A14	OVER	NA	NA	UNDER	NA	NA	NA	NA	1	1	2
LAMB3	UNDER	NA	NA	NA	NA	OVER	NA	NA	1	1	2
ANKRD35	UNDER	NA	NA	NA	UNDER	NA	NA	NA	0	2	2
TAT	UNDER	NA	NA	NA	NA	NA	UNDER	NA	0	2	2
APCDD1L	UNDER	NA	NA	UNDER	NA	NA	NA	NA	0	2	2
GPRASP1	UNDER	NA	NA	NA	NA	NA	NA	UNDER	0	2	2
SLC44A4	OVER	NA	NA	UNDER	NA	NA	NA	NA	1	1	2
FAM153CP	OVER	NA	NA	OVER	NA	NA	NA	NA	2	0	2
COL6A6	UNDER	NA	UNDER	NA	NA	NA	NA	NA	0	2	2
MEG3	UNDER	NA	NA	NA	NA	NA	NA	UNDER	0	2	2
TUBA5P	OVER	NA	NA	NA	NA	NA	NA	OVER	2	0	2
FAM166B	UNDER	NA	UNDER	NA	NA	NA	NA	NA	0	2	2
MIR99AHG	UNDER	NA	NA	NA	NA	NA	NA	UNDER	0	2	2
LINC00598	UNDER	NA	NA	NA	NA	NA	UNDER	NA	0	2	2
CADM3-AS1	UNDER	NA	NA	NA	UNDER	NA	NA	NA	0	2	2
AC005682.1	UNDER	NA	NA	OVER	NA	NA	NA	NA	1	1	2
APCDD1L-DT	UNDER	NA	NA	UNDER	NA	NA	NA	NA	0	2	2
TWIST2	UNDER	NA	NA	NA	NA	NA	NA	UNDER	0	2	2
SPAAR	UNDER	NA	UNDER	NA	NA	NA	NA	NA	0	2	2
LINC01554	UNDER	NA	NA	NA	NA	NA	UNDER	NA	0	2	2
AC093110.1	UNDER	NA	UNDER	NA	NA	NA	NA	NA	0	2	2
ADAMTS9-AS1	UNDER	NA	UNDER	NA	NA	NA	NA	NA	0	2	2
RPLP0P2	OVER	NA	NA	UNDER	NA	NA	NA	NA	1	1	2
AC107959.1	UNDER	NA	NA	NA	NA	NA	NA	UNDER	0	2	2
LINC00968	UNDER	NA	UNDER	NA	NA	NA	NA	NA	0	2	2
MEF2C-AS1	UNDER	NA	NA	NA	UNDER	NA	NA	NA	0	2	2
CARMN	UNDER	NA	NA	NA	NA	NA	NA	UNDER	0	2	2
AC106897.1	UNDER	NA	NA	NA	NA	UNDER	NA	NA	0	2	2
LINC00958	UNDER	NA	NA	NA	NA	NA	NA	OVER	1	1	2
MGAM2	UNDER	NA	NA	NA	OVER	NA	NA	NA	1	1	2
RHOXF1-AS1	UNDER	NA	UNDER	NA	NA	NA	NA	NA	0	2	2
LINC02289	UNDER	NA	UNDER	NA	NA	NA	NA	NA	0	2	2
CEROX1	UNDER	NA	NA	NA	NA	OVER	NA	NA	1	1	2
LINC02188	UNDER	NA	NA	OVER	NA	NA	NA	NA	1	1	2
AC036108.3	UNDER	NA	NA	NA	UNDER	NA	NA	NA	0	2	2
LINC02185	UNDER	NA	UNDER	NA	NA	NA	NA	NA	0	2	2
SMIM22	OVER	NA	NA	NA	NA	NA	NA	OVER	2	0	2
GAS2L2	UNDER	NA	UNDER	NA	NA	NA	NA	NA	0	2	2
FGF14-AS2	UNDER	NA	NA	NA	UNDER	NA	NA	NA	0	2	2
AC254633.1	UNDER	NA	NA	NA	NA	OVER	NA	NA	1	1	2
AP001528.2	UNDER	NA	UNDER	NA	NA	NA	NA	NA	0	2	2
LINC02009	UNDER	NA	NA	NA	NA	UNDER	NA	NA	0	2	2
AL133482.1	UNDER	NA	NA	NA	NA	UNDER	NA	NA	0	2	2
AC090004.2	UNDER	NA	NA	NA	NA	NA	NA	OVER	1	1	2
AOC1	NA	NA	OVER	NA	NA	OVER	NA	NA	2	0	2
CRLF1	NA	NA	OVER	NA	NA	OVER	NA	NA	2	0	2
SYT7	NA	NA	OVER	UNDER	NA	NA	NA	NA	1	1	2
CYP24A1	NA	NA	OVER	UNDER	NA	NA	NA	NA	1	1	2
C8B	NA	NA	UNDER	NA	NA	NA	UNDER	NA	0	2	2
ARHGAP31	NA	NA	UNDER	NA	NA	NA	NA	UNDER	0	2	2
MSR1	NA	NA	UNDER	OVER	NA	NA	NA	NA	1	1	2
ARHGAP6	NA	NA	UNDER	NA	NA	NA	NA	UNDER	0	2	2
RASGRF1	NA	NA	UNDER	NA	NA	OVER	NA	NA	1	1	2
CHI3L2	NA	NA	UNDER	OVER	NA	NA	NA	NA	1	1	2
CALCRL	NA	NA	UNDER	NA	NA	NA	NA	UNDER	0	2	2
NGEF	NA	NA	OVER	NA	NA	OVER	NA	NA	2	0	2
SCTR	NA	NA	UNDER	NA	UNDER	NA	NA	NA	0	2	2
COL4A4	NA	NA	UNDER	UNDER	NA	NA	NA	NA	0	2	2
LRP2	NA	NA	UNDER	NA	NA	UNDER	NA	NA	0	2	2
F11	NA	NA	UNDER	UNDER	NA	NA	NA	NA	0	2	2
NLRC4	NA	NA	UNDER	OVER	NA	NA	NA	NA	1	1	2
SIRPB1	NA	NA	UNDER	OVER	NA	NA	NA	NA	1	1	2
FERMT1	NA	NA	OVER	NA	NA	UNDER	NA	NA	1	1	2
VSIG1	NA	NA	OVER	OVER	NA	NA	NA	NA	2	0	2
RHBDL1	NA	NA	OVER	NA	NA	NA	NA	OVER	2	0	2
RHOV	NA	NA	OVER	NA	NA	NA	NA	OVER	2	0	2
MCM4	NA	NA	OVER	NA	NA	NA	NA	OVER	2	0	2
KCNN4	NA	NA	OVER	NA	NA	OVER	NA	NA	2	0	2
PRX	NA	NA	UNDER	NA	NA	NA	NA	UNDER	0	2	2
PIP5K1B	NA	NA	UNDER	UNDER	NA	NA	NA	NA	0	2	2
SPOCK2	NA	NA	UNDER	NA	NA	OVER	NA	NA	1	1	2
DNAJC12	NA	NA	OVER	NA	NA	NA	UNDER	NA	1	1	2
C11orf21	NA	NA	UNDER	OVER	NA	NA	NA	NA	1	1	2
VWF	NA	NA	UNDER	OVER	NA	NA	NA	NA	1	1	2
LIN7A	NA	NA	UNDER	NA	NA	NA	NA	UNDER	0	2	2
ACSS3	NA	NA	UNDER	NA	NA	NA	NA	UNDER	0	2	2
MDGA1	NA	NA	UNDER	NA	NA	NA	NA	UNDER	0	2	2
KHDRBS2	NA	NA	UNDER	NA	NA	UNDER	NA	NA	0	2	2
PODXL2	NA	NA	OVER	NA	NA	NA	NA	OVER	2	0	2
ARHGEF26	NA	NA	UNDER	NA	UNDER	NA	NA	NA	0	2	2
VIPR1	NA	NA	UNDER	NA	NA	NA	UNDER	NA	0	2	2
DNAH6	NA	NA	UNDER	NA	NA	NA	UNDER	NA	0	2	2
AGMAT	NA	NA	OVER	NA	NA	NA	NA	OVER	2	0	2
ST6GALNAC5	NA	NA	UNDER	NA	NA	OVER	NA	NA	1	1	2
KIF17	NA	NA	UNDER	NA	NA	NA	NA	UNDER	0	2	2
SLC2A1	NA	NA	OVER	NA	NA	NA	NA	OVER	2	0	2
CSF3R	NA	NA	UNDER	OVER	NA	NA	NA	NA	1	1	2
HELLS	NA	NA	OVER	NA	NA	NA	NA	OVER	2	0	2
SFRP5	NA	NA	UNDER	NA	UNDER	NA	NA	NA	0	2	2
MYCT1	NA	NA	UNDER	NA	NA	NA	NA	UNDER	0	2	2
NRK	NA	NA	OVER	UNDER	NA	NA	NA	NA	1	1	2
SPDEF	NA	NA	OVER	NA	NA	NA	NA	OVER	2	0	2
PZP	NA	NA	UNDER	NA	NA	NA	UNDER	NA	0	2	2
CDHR3	NA	NA	UNDER	NA	NA	UNDER	NA	NA	0	2	2
EGLN3	NA	NA	OVER	OVER	NA	NA	NA	NA	2	0	2
KCNA5	NA	NA	UNDER	NA	UNDER	NA	NA	NA	0	2	2
HIGD1B	NA	NA	UNDER	NA	NA	OVER	NA	NA	1	1	2
RGS22	NA	NA	UNDER	NA	NA	NA	NA	UNDER	0	2	2
HSPA12B	NA	NA	UNDER	NA	NA	NA	NA	UNDER	0	2	2
ALDH3B2	NA	NA	OVER	NA	NA	NA	NA	OVER	2	0	2
CHRM3	NA	NA	UNDER	NA	NA	NA	NA	UNDER	0	2	2
EPHB2	NA	NA	OVER	NA	OVER	NA	NA	NA	2	0	2
GIMAP6	NA	NA	UNDER	NA	NA	NA	NA	UNDER	0	2	2
SCEL	NA	NA	UNDER	NA	NA	OVER	NA	NA	1	1	2
HMGA1	NA	NA	OVER	NA	NA	NA	NA	OVER	2	0	2
LRRC32	NA	NA	UNDER	NA	NA	NA	NA	UNDER	0	2	2
SLCO5A1	NA	NA	OVER	NA	NA	NA	NA	OVER	2	0	2
ITGA11	NA	NA	OVER	NA	NA	NA	NA	UNDER	1	1	2
PCDH10	NA	NA	UNDER	NA	NA	NA	NA	UNDER	0	2	2
FRAS1	NA	NA	UNDER	NA	NA	NA	NA	OVER	1	1	2
GATA6	NA	NA	UNDER	NA	NA	NA	NA	UNDER	0	2	2
SLC14A1	NA	NA	UNDER	UNDER	NA	NA	NA	NA	0	2	2
PLPP2	NA	NA	OVER	NA	NA	NA	NA	OVER	2	0	2
SLC2A5	NA	NA	OVER	OVER	NA	NA	NA	NA	2	0	2
FCN3	NA	NA	UNDER	NA	NA	NA	UNDER	NA	0	2	2
CRABP2	NA	NA	OVER	UNDER	NA	NA	NA	NA	1	1	2
ADAMTSL4	NA	NA	UNDER	NA	NA	NA	NA	UNDER	0	2	2
LEFTY2	NA	NA	UNDER	NA	NA	NA	NA	UNDER	0	2	2
ZNF385B	NA	NA	UNDER	NA	UNDER	NA	NA	NA	0	2	2
CSRNP1	NA	NA	UNDER	NA	NA	NA	UNDER	NA	0	2	2
STAC	NA	NA	UNDER	NA	NA	OVER	NA	NA	1	1	2
SLIT2	NA	NA	UNDER	NA	NA	NA	NA	UNDER	0	2	2
OCIAD2	NA	NA	OVER	NA	NA	NA	NA	OVER	2	0	2
ADAMTS16	NA	NA	OVER	UNDER	NA	NA	NA	NA	1	1	2
LGSN	NA	NA	OVER	NA	NA	NA	UNDER	NA	1	1	2
PRSS35	NA	NA	UNDER	UNDER	NA	NA	NA	NA	0	2	2
DOK2	NA	NA	UNDER	OVER	NA	NA	NA	NA	1	1	2
SHC3	NA	NA	UNDER	UNDER	NA	NA	NA	NA	0	2	2
PTGES	NA	NA	OVER	UNDER	NA	NA	NA	NA	1	1	2
GRIK4	NA	NA	UNDER	NA	NA	UNDER	NA	NA	0	2	2
CHEK1	NA	NA	OVER	NA	NA	NA	NA	OVER	2	0	2
CLEC1A	NA	NA	UNDER	NA	NA	NA	NA	UNDER	0	2	2
SPOCK1	NA	NA	OVER	NA	NA	OVER	NA	NA	2	0	2
GUCY1A2	NA	NA	UNDER	NA	NA	NA	NA	UNDER	0	2	2
TCTEX1D1	NA	NA	UNDER	NA	NA	NA	UNDER	NA	0	2	2
DNAAF1	NA	NA	UNDER	NA	NA	UNDER	NA	NA	0	2	2
ROBO4	NA	NA	UNDER	NA	NA	NA	NA	UNDER	0	2	2
FGD5	NA	NA	UNDER	NA	NA	NA	NA	UNDER	0	2	2
VSIG4	NA	NA	UNDER	NA	NA	NA	UNDER	NA	0	2	2
AFF2	NA	NA	UNDER	NA	NA	NA	NA	OVER	1	1	2
WIF1	NA	NA	UNDER	NA	NA	NA	NA	OVER	1	1	2
KCNJ15	NA	NA	UNDER	NA	UNDER	NA	NA	NA	0	2	2
PALM2AKAP2	NA	NA	UNDER	NA	NA	NA	NA	UNDER	0	2	2
TENT5B	NA	NA	UNDER	UNDER	NA	NA	NA	NA	0	2	2
TPPP3	NA	NA	UNDER	NA	NA	NA	NA	UNDER	0	2	2
CPAMD8	NA	NA	UNDER	UNDER	NA	NA	NA	NA	0	2	2
JAML	NA	NA	UNDER	OVER	NA	NA	NA	NA	1	1	2
FGFR4	NA	NA	UNDER	NA	OVER	NA	NA	NA	1	1	2
SIGLEC11	NA	NA	UNDER	NA	NA	NA	UNDER	NA	0	2	2
TAL1	NA	NA	UNDER	NA	NA	NA	NA	UNDER	0	2	2
FCGR3B	NA	NA	UNDER	NA	NA	NA	UNDER	NA	0	2	2
SLC15A2	NA	NA	UNDER	UNDER	NA	NA	NA	NA	0	2	2
CPA3	NA	NA	UNDER	OVER	NA	NA	NA	NA	1	1	2
EMCN	NA	NA	UNDER	NA	NA	NA	NA	UNDER	0	2	2
CDC25A	NA	NA	OVER	NA	NA	NA	NA	OVER	2	0	2
SPINK1	NA	NA	OVER	UNDER	NA	NA	NA	NA	1	1	2
DCSTAMP	NA	NA	UNDER	NA	NA	OVER	NA	NA	1	1	2
C9orf24	NA	NA	UNDER	UNDER	NA	NA	NA	NA	0	2	2
GPT2	NA	NA	OVER	NA	NA	NA	NA	OVER	2	0	2
CYYR1	NA	NA	UNDER	NA	NA	NA	NA	UNDER	0	2	2
SCNN1G	NA	NA	UNDER	UNDER	NA	NA	NA	NA	0	2	2
SCG5	NA	NA	OVER	NA	NA	OVER	NA	NA	2	0	2
GREM1	NA	NA	OVER	UNDER	NA	NA	NA	NA	1	1	2
MS4A7	NA	NA	UNDER	OVER	NA	NA	NA	NA	1	1	2
DPEP2	NA	NA	UNDER	OVER	NA	NA	NA	NA	1	1	2
RCOR2	NA	NA	OVER	NA	NA	NA	NA	OVER	2	0	2
CD300C	NA	NA	UNDER	OVER	NA	NA	NA	NA	1	1	2
LGI3	NA	NA	UNDER	NA	NA	UNDER	NA	NA	0	2	2
SFTPC	NA	NA	UNDER	NA	NA	UNDER	NA	NA	0	2	2
MUCL3	NA	NA	UNDER	NA	UNDER	NA	NA	NA	0	2	2
NPNT	NA	NA	UNDER	UNDER	NA	NA	NA	NA	0	2	2
SFTPB	NA	NA	UNDER	NA	NA	OVER	NA	NA	1	1	2
PLA2G4F	NA	NA	UNDER	NA	NA	UNDER	NA	NA	0	2	2
COL4A3	NA	NA	UNDER	UNDER	NA	NA	NA	NA	0	2	2
CD52	NA	NA	UNDER	OVER	NA	NA	NA	NA	1	1	2
LDB2	NA	NA	UNDER	NA	NA	NA	NA	UNDER	0	2	2
MUC3A	NA	NA	OVER	OVER	NA	NA	NA	NA	2	0	2
HSD17B13	NA	NA	UNDER	NA	NA	NA	UNDER	NA	0	2	2
IRX2	NA	NA	UNDER	UNDER	NA	NA	NA	NA	0	2	2
OSCAR	NA	NA	UNDER	OVER	NA	NA	NA	NA	1	1	2
S1PR1	NA	NA	UNDER	NA	NA	NA	NA	UNDER	0	2	2
GIMAP8	NA	NA	UNDER	NA	NA	NA	NA	UNDER	0	2	2
RXFP1	NA	NA	UNDER	NA	NA	UNDER	NA	NA	0	2	2
RASGRP4	NA	NA	UNDER	OVER	NA	NA	NA	NA	1	1	2
FRMD5	NA	NA	OVER	NA	NA	OVER	NA	NA	2	0	2
IL20RB	NA	NA	OVER	OVER	NA	NA	NA	NA	2	0	2
GPX2	NA	NA	OVER	UNDER	NA	NA	NA	NA	1	1	2
DNAJC22	NA	NA	OVER	NA	NA	NA	NA	OVER	2	0	2
ERBB4	NA	NA	UNDER	UNDER	NA	NA	NA	NA	0	2	2
THBD	NA	NA	UNDER	NA	NA	NA	NA	UNDER	0	2	2
GPC5	NA	NA	UNDER	UNDER	NA	NA	NA	NA	0	2	2
B3GNT3	NA	NA	OVER	NA	NA	OVER	NA	NA	2	0	2
BHLHA15	NA	NA	OVER	OVER	NA	NA	NA	NA	2	0	2
RNF182	NA	NA	UNDER	UNDER	NA	NA	NA	NA	0	2	2
NQO1	NA	NA	OVER	NA	NA	NA	OVER	NA	2	0	2
MUC16	NA	NA	OVER	NA	OVER	NA	NA	NA	2	0	2
PHLDA2	NA	NA	OVER	NA	NA	NA	NA	OVER	2	0	2
CACNB4	NA	NA	UNDER	UNDER	NA	NA	NA	NA	0	2	2
EPHA10	NA	NA	OVER	NA	NA	OVER	NA	NA	2	0	2
SYNDIG1L	NA	NA	UNDER	NA	NA	OVER	NA	NA	1	1	2
GKN2	NA	NA	UNDER	NA	UNDER	NA	NA	NA	0	2	2
CFAP91	NA	NA	UNDER	NA	NA	NA	NA	UNDER	0	2	2
MAP7D2	NA	NA	OVER	NA	UNDER	NA	NA	NA	1	1	2
KCND2	NA	NA	OVER	NA	NA	NA	NA	UNDER	1	1	2
ROBO2	NA	NA	UNDER	NA	NA	NA	NA	OVER	1	1	2
RTN4RL1	NA	NA	UNDER	NA	NA	NA	NA	UNDER	0	2	2
CD300LF	NA	NA	UNDER	OVER	NA	NA	NA	NA	1	1	2
FFAR4	NA	NA	UNDER	OVER	NA	NA	NA	NA	1	1	2
C5orf38	NA	NA	UNDER	UNDER	NA	NA	NA	NA	0	2	2
TNFRSF18	NA	NA	OVER	NA	NA	NA	NA	OVER	2	0	2
LILRA5	NA	NA	UNDER	NA	NA	NA	UNDER	NA	0	2	2
FYB2	NA	NA	UNDER	UNDER	NA	NA	NA	NA	0	2	2
NCCRP1	NA	NA	OVER	UNDER	NA	NA	NA	NA	1	1	2
ALG1L	NA	NA	OVER	NA	NA	NA	OVER	NA	2	0	2
SPN	NA	NA	UNDER	OVER	NA	NA	NA	NA	1	1	2
ARHGEF15	NA	NA	UNDER	NA	NA	NA	NA	UNDER	0	2	2
GRK5	NA	NA	UNDER	NA	NA	NA	NA	UNDER	0	2	2
MFAP3L	NA	NA	UNDER	NA	NA	NA	UNDER	NA	0	2	2
TRIM31	NA	NA	OVER	NA	OVER	NA	NA	NA	2	0	2
AARD	NA	NA	UNDER	NA	UNDER	NA	NA	NA	0	2	2
DIO2	NA	NA	OVER	NA	NA	NA	NA	OVER	2	0	2
AC084880.1	NA	NA	UNDER	OVER	NA	NA	NA	NA	1	1	2
GIMAP1	NA	NA	UNDER	NA	NA	NA	NA	UNDER	0	2	2
SEC14L6	NA	NA	UNDER	NA	NA	OVER	NA	NA	1	1	2
PELATON	NA	NA	UNDER	OVER	NA	NA	NA	NA	1	1	2
LRRK2-DT	NA	NA	UNDER	NA	NA	OVER	NA	NA	1	1	2
PCAT6	NA	NA	OVER	NA	NA	NA	NA	OVER	2	0	2
LINC00607	NA	NA	UNDER	NA	NA	OVER	NA	NA	1	1	2
EFNA4	NA	NA	OVER	NA	NA	NA	NA	OVER	2	0	2
LUCAT1	NA	NA	OVER	OVER	NA	NA	NA	NA	2	0	2
AC112206.2	NA	NA	UNDER	NA	NA	NA	UNDER	NA	0	2	2
SLC5A8	NA	NA	UNDER	NA	NA	UNDER	NA	NA	0	2	2
AC027288.3	NA	NA	UNDER	UNDER	NA	NA	NA	NA	0	2	2
AC004816.1	NA	NA	OVER	UNDER	NA	NA	NA	NA	1	1	2
MRC1	NA	NA	UNDER	NA	NA	NA	NA	UNDER	0	2	2
PCAT19	NA	NA	UNDER	NA	NA	NA	NA	UNDER	0	2	2
TBX2-AS1	NA	NA	UNDER	NA	NA	NA	NA	UNDER	0	2	2
LINC00551	NA	NA	UNDER	UNDER	NA	NA	NA	NA	0	2	2
DGCR5	NA	NA	OVER	OVER	NA	NA	NA	NA	2	0	2
AL121933.2	NA	NA	UNDER	OVER	NA	NA	NA	NA	1	1	2
AC009244.1	NA	NA	UNDER	UNDER	NA	NA	NA	NA	0	2	2
HECW1	NA	NA	NA	UNDER	NA	UNDER	NA	NA	0	2	2
MAP3K9	NA	NA	NA	UNDER	NA	NA	NA	OVER	1	1	2
CD4	NA	NA	NA	OVER	NA	NA	UNDER	NA	1	1	2
LTF	NA	NA	NA	UNDER	NA	UNDER	NA	NA	0	2	2
PLEKHB1	NA	NA	NA	UNDER	NA	NA	UNDER	NA	0	2	2
EHD2	NA	NA	NA	OVER	NA	NA	NA	UNDER	1	1	2
COL9A2	NA	NA	NA	UNDER	NA	NA	NA	OVER	1	1	2
COL23A1	NA	NA	NA	OVER	NA	UNDER	NA	NA	1	1	2
FSTL4	NA	NA	NA	UNDER	NA	OVER	NA	NA	1	1	2
MPPED2	NA	NA	NA	UNDER	NA	UNDER	NA	NA	0	2	2
MYO3B	NA	NA	NA	UNDER	NA	NA	NA	OVER	1	1	2
FCGR2B	NA	NA	NA	OVER	NA	NA	UNDER	NA	1	1	2
RAP1GAP	NA	NA	NA	UNDER	NA	NA	NA	OVER	1	1	2
FBLN1	NA	NA	NA	UNDER	NA	UNDER	NA	NA	0	2	2
AMPH	NA	NA	NA	UNDER	NA	NA	NA	UNDER	0	2	2
AFM	NA	NA	NA	UNDER	NA	NA	UNDER	NA	0	2	2
SEMA5B	NA	NA	NA	OVER	NA	NA	OVER	NA	2	0	2
MECOM	NA	NA	NA	UNDER	NA	NA	NA	OVER	1	1	2
PHACTR3	NA	NA	NA	UNDER	NA	OVER	NA	NA	1	1	2
P2RX7	NA	NA	NA	OVER	NA	NA	NA	UNDER	1	1	2
SLC26A4	NA	NA	NA	UNDER	NA	UNDER	NA	NA	0	2	2
COL9A3	NA	NA	NA	UNDER	NA	UNDER	NA	NA	0	2	2
TREM2	NA	NA	NA	OVER	OVER	NA	NA	NA	2	0	2
BIK	NA	NA	NA	UNDER	NA	NA	NA	OVER	1	1	2
SERPINA4	NA	NA	NA	UNDER	NA	NA	UNDER	NA	0	2	2
RASSF2	NA	NA	NA	OVER	NA	NA	NA	UNDER	1	1	2
WFDC2	NA	NA	NA	UNDER	NA	NA	NA	OVER	1	1	2
NOL4	NA	NA	NA	UNDER	NA	UNDER	NA	NA	0	2	2
FA2H	NA	NA	NA	UNDER	NA	NA	NA	OVER	1	1	2
ANXA13	NA	NA	NA	OVER	OVER	NA	NA	NA	2	0	2
EBI3	NA	NA	NA	OVER	NA	OVER	NA	NA	2	0	2
MYH14	NA	NA	NA	UNDER	NA	NA	NA	OVER	1	1	2
DLX5	NA	NA	NA	OVER	NA	NA	NA	OVER	2	0	2
NPTX2	NA	NA	NA	OVER	NA	OVER	NA	NA	2	0	2
ATRNL1	NA	NA	NA	UNDER	NA	NA	UNDER	NA	0	2	2
DDX25	NA	NA	NA	UNDER	NA	UNDER	NA	NA	0	2	2
MS4A6A	NA	NA	NA	OVER	NA	NA	UNDER	NA	1	1	2
CLEC2B	NA	NA	NA	OVER	NA	NA	NA	UNDER	1	1	2
SCNN1A	NA	NA	NA	UNDER	NA	NA	NA	OVER	1	1	2
UST	NA	NA	NA	UNDER	NA	NA	NA	UNDER	0	2	2
EYA4	NA	NA	NA	UNDER	NA	UNDER	NA	NA	0	2	2
SLC17A2	NA	NA	NA	OVER	NA	NA	UNDER	NA	1	1	2
LAMA4	NA	NA	NA	OVER	NA	NA	NA	UNDER	1	1	2
CDH6	NA	NA	NA	OVER	NA	OVER	NA	NA	2	0	2
CLDN16	NA	NA	NA	UNDER	NA	OVER	NA	NA	1	1	2
PFKFB4	NA	NA	NA	OVER	NA	NA	NA	OVER	2	0	2
ITGB6	NA	NA	NA	UNDER	NA	NA	NA	OVER	1	1	2
PDE1A	NA	NA	NA	UNDER	NA	NA	NA	UNDER	0	2	2
GRB14	NA	NA	NA	UNDER	NA	NA	NA	OVER	1	1	2
PLCL1	NA	NA	NA	UNDER	NA	NA	NA	UNDER	0	2	2
BSPRY	NA	NA	NA	UNDER	NA	NA	NA	OVER	1	1	2
HOXB8	NA	NA	NA	UNDER	NA	NA	NA	OVER	1	1	2
TMIGD3	NA	NA	NA	OVER	NA	NA	UNDER	NA	1	1	2
PLG	NA	NA	NA	UNDER	NA	NA	UNDER	NA	0	2	2
CD244	NA	NA	NA	OVER	NA	NA	UNDER	NA	1	1	2
KCNJ2	NA	NA	NA	OVER	NA	OVER	NA	NA	2	0	2
PRRG2	NA	NA	NA	UNDER	NA	NA	NA	OVER	1	1	2
F2RL3	NA	NA	NA	OVER	NA	NA	OVER	NA	2	0	2
GAD1	NA	NA	NA	UNDER	NA	NA	NA	OVER	1	1	2
CHAC1	NA	NA	NA	UNDER	NA	NA	NA	OVER	1	1	2
SHBG	NA	NA	NA	UNDER	NA	NA	UNDER	NA	0	2	2
DUSP9	NA	NA	NA	UNDER	NA	NA	OVER	NA	1	1	2
NAPSB	NA	NA	NA	OVER	NA	NA	UNDER	NA	1	1	2
CHIT1	NA	NA	NA	OVER	OVER	NA	NA	NA	2	0	2
FAM83F	NA	NA	NA	UNDER	NA	NA	NA	OVER	1	1	2
VTCN1	NA	NA	NA	UNDER	NA	NA	NA	OVER	1	1	2
FOLH1B	NA	NA	NA	UNDER	NA	NA	UNDER	NA	0	2	2
CYP2J2	NA	NA	NA	OVER	NA	NA	NA	OVER	2	0	2
EHF	NA	NA	NA	UNDER	NA	NA	NA	OVER	1	1	2
TESPA1	NA	NA	NA	OVER	NA	NA	NA	UNDER	1	1	2
KCNH3	NA	NA	NA	UNDER	NA	NA	NA	OVER	1	1	2
ALDOB	NA	NA	NA	UNDER	NA	NA	UNDER	NA	0	2	2
CTSV	NA	NA	NA	UNDER	NA	NA	NA	OVER	1	1	2
SLC22A7	NA	NA	NA	UNDER	NA	NA	UNDER	NA	0	2	2
BCL2L10	NA	NA	NA	UNDER	NA	NA	UNDER	NA	0	2	2
B4GALNT3	NA	NA	NA	UNDER	NA	NA	NA	OVER	1	1	2
LUM	NA	NA	NA	UNDER	NA	NA	UNDER	NA	0	2	2
GAS2L3	NA	NA	NA	OVER	NA	NA	NA	OVER	2	0	2
FAM222A	NA	NA	NA	UNDER	NA	NA	NA	OVER	1	1	2
HAPLN3	NA	NA	NA	OVER	NA	NA	NA	OVER	2	0	2
TRPM2	NA	NA	NA	OVER	NA	NA	NA	OVER	2	0	2
SLC6A3	NA	NA	NA	OVER	NA	UNDER	NA	NA	1	1	2
PRDM16	NA	NA	NA	UNDER	NA	NA	NA	UNDER	0	2	2
RGS5	NA	NA	NA	OVER	NA	NA	NA	UNDER	1	1	2
CGN	NA	NA	NA	UNDER	NA	NA	NA	OVER	1	1	2
PPFIA4	NA	NA	NA	OVER	NA	NA	NA	OVER	2	0	2
GASK1A	NA	NA	NA	UNDER	NA	NA	UNDER	NA	0	2	2
CAND2	NA	NA	NA	UNDER	NA	NA	UNDER	NA	0	2	2
IGSF11	NA	NA	NA	UNDER	UNDER	NA	NA	NA	0	2	2
LIX1	NA	NA	NA	UNDER	NA	UNDER	NA	NA	0	2	2
PLA2G7	NA	NA	NA	OVER	OVER	NA	NA	NA	2	0	2
FAXC	NA	NA	NA	UNDER	NA	OVER	NA	NA	1	1	2
IGFBP3	NA	NA	NA	OVER	NA	NA	UNDER	NA	1	1	2
EPHA1	NA	NA	NA	UNDER	NA	NA	NA	OVER	1	1	2
SLC26A7	NA	NA	NA	UNDER	NA	UNDER	NA	NA	0	2	2
MAL2	NA	NA	NA	UNDER	NA	NA	NA	OVER	1	1	2
SLC39A4	NA	NA	NA	UNDER	NA	NA	NA	OVER	1	1	2
CDHR1	NA	NA	NA	OVER	UNDER	NA	NA	NA	1	1	2
CYP17A1	NA	NA	NA	UNDER	NA	UNDER	NA	NA	0	2	2
BTBD11	NA	NA	NA	UNDER	NA	NA	NA	OVER	1	1	2
MARVELD2	NA	NA	NA	UNDER	NA	NA	NA	OVER	1	1	2
HS3ST3A1	NA	NA	NA	UNDER	NA	NA	UNDER	NA	0	2	2
NCAM2	NA	NA	NA	UNDER	NA	NA	UNDER	NA	0	2	2
MMP16	NA	NA	NA	OVER	NA	OVER	NA	NA	2	0	2
MAP3K7CL	NA	NA	NA	OVER	NA	NA	NA	UNDER	1	1	2
TDRD9	NA	NA	NA	UNDER	NA	UNDER	NA	NA	0	2	2
CACNA2D3	NA	NA	NA	UNDER	UNDER	NA	NA	NA	0	2	2
CD1D	NA	NA	NA	OVER	NA	NA	UNDER	NA	1	1	2
RUNX1	NA	NA	NA	OVER	NA	OVER	NA	NA	2	0	2
HK2	NA	NA	NA	OVER	NA	NA	NA	OVER	2	0	2
PLXDC1	NA	NA	NA	OVER	NA	NA	OVER	NA	2	0	2
FAM151A	NA	NA	NA	UNDER	NA	NA	UNDER	NA	0	2	2
WNT4	NA	NA	NA	UNDER	NA	NA	NA	UNDER	0	2	2
DIRAS3	NA	NA	NA	UNDER	NA	NA	UNDER	NA	0	2	2
VCAM1	NA	NA	NA	OVER	NA	NA	NA	UNDER	1	1	2
OLFML2B	NA	NA	NA	OVER	NA	NA	OVER	NA	2	0	2
NIPAL1	NA	NA	NA	UNDER	NA	NA	UNDER	NA	0	2	2
NFASC	NA	NA	NA	UNDER	NA	NA	NA	UNDER	0	2	2
SLC2A2	NA	NA	NA	OVER	NA	NA	UNDER	NA	1	1	2
LIPH	NA	NA	NA	UNDER	NA	OVER	NA	NA	1	1	2
TAGAP	NA	NA	NA	OVER	NA	NA	NA	UNDER	1	1	2
DIRAS2	NA	NA	NA	OVER	NA	UNDER	NA	NA	1	1	2
FBP1	NA	NA	NA	UNDER	NA	NA	UNDER	NA	0	2	2
RET	NA	NA	NA	UNDER	NA	NA	UNDER	NA	0	2	2
ABTB2	NA	NA	NA	UNDER	NA	OVER	NA	NA	1	1	2
CLMP	NA	NA	NA	UNDER	NA	NA	NA	UNDER	0	2	2
CDH16	NA	NA	NA	UNDER	NA	UNDER	NA	NA	0	2	2
NNMT	NA	NA	NA	OVER	NA	NA	UNDER	NA	1	1	2
GPR182	NA	NA	NA	UNDER	NA	NA	UNDER	NA	0	2	2
IGF2	NA	NA	NA	UNDER	NA	NA	NA	UNDER	0	2	2
CX3CR1	NA	NA	NA	OVER	NA	NA	NA	UNDER	1	1	2
SIGLEC7	NA	NA	NA	OVER	NA	NA	UNDER	NA	1	1	2
CCDC8	NA	NA	NA	UNDER	NA	NA	NA	UNDER	0	2	2
HOXB9	NA	NA	NA	UNDER	NA	NA	NA	OVER	1	1	2
FPR1	NA	NA	NA	OVER	NA	NA	UNDER	NA	1	1	2
GLOD5	NA	NA	NA	UNDER	NA	NA	UNDER	NA	0	2	2
FGG	NA	NA	NA	OVER	NA	NA	UNDER	NA	1	1	2
CSDC2	NA	NA	NA	UNDER	NA	NA	NA	UNDER	0	2	2
AGXT	NA	NA	NA	UNDER	NA	NA	UNDER	NA	0	2	2
ABLIM3	NA	NA	NA	OVER	NA	NA	NA	UNDER	1	1	2
CSPG4	NA	NA	NA	OVER	NA	NA	OVER	NA	2	0	2
SLC29A2	NA	NA	NA	UNDER	NA	NA	NA	OVER	1	1	2
KDF1	NA	NA	NA	UNDER	NA	NA	NA	OVER	1	1	2
TYMS	NA	NA	NA	OVER	NA	NA	NA	OVER	2	0	2
RIMKLA	NA	NA	NA	OVER	NA	NA	NA	OVER	2	0	2
SAMD12	NA	NA	NA	UNDER	NA	NA	UNDER	NA	0	2	2
CD163	NA	NA	NA	OVER	NA	NA	UNDER	NA	1	1	2
KCNJ10	NA	NA	NA	UNDER	NA	NA	UNDER	NA	0	2	2
CA8	NA	NA	NA	UNDER	NA	NA	NA	OVER	1	1	2
CDH4	NA	NA	NA	OVER	NA	OVER	NA	NA	2	0	2
SYNE4	NA	NA	NA	UNDER	NA	NA	NA	OVER	1	1	2
TMEM45A	NA	NA	NA	OVER	NA	NA	UNDER	NA	1	1	2
P2RY13	NA	NA	NA	OVER	NA	NA	NA	UNDER	1	1	2
PLAG1	NA	NA	NA	UNDER	NA	NA	NA	UNDER	0	2	2
FAM181B	NA	NA	NA	UNDER	NA	UNDER	NA	NA	0	2	2
PAPPA	NA	NA	NA	UNDER	NA	NA	NA	UNDER	0	2	2
C1orf116	NA	NA	NA	UNDER	NA	NA	NA	OVER	1	1	2
PCP4	NA	NA	NA	UNDER	NA	NA	NA	UNDER	0	2	2
PCBP3	NA	NA	NA	UNDER	NA	NA	NA	UNDER	0	2	2
TMPRSS2	NA	NA	NA	UNDER	NA	NA	NA	OVER	1	1	2
PKP3	NA	NA	NA	UNDER	NA	NA	NA	OVER	1	1	2
LPAR5	NA	NA	NA	OVER	NA	OVER	NA	NA	2	0	2
CLCNKB	NA	NA	NA	UNDER	NA	UNDER	NA	NA	0	2	2
WT1	NA	NA	NA	UNDER	NA	NA	NA	UNDER	0	2	2
SORCS2	NA	NA	NA	UNDER	NA	NA	NA	UNDER	0	2	2
RBM11	NA	NA	NA	UNDER	NA	NA	NA	UNDER	0	2	2
GALNT17	NA	NA	NA	UNDER	NA	NA	NA	UNDER	0	2	2
LSAMP	NA	NA	NA	UNDER	NA	NA	NA	UNDER	0	2	2
NDUFA4L2	NA	NA	NA	OVER	NA	NA	OVER	NA	2	0	2
CLCNKA	NA	NA	NA	UNDER	NA	UNDER	NA	NA	0	2	2
TNFRSF4	NA	NA	NA	OVER	NA	NA	OVER	NA	2	0	2
COL4A5	NA	NA	NA	UNDER	UNDER	NA	NA	NA	0	2	2
SMIM10L2B	NA	NA	NA	UNDER	NA	NA	NA	UNDER	0	2	2
EGFL6	NA	NA	NA	UNDER	NA	NA	NA	OVER	1	1	2
SUCNR1	NA	NA	NA	UNDER	NA	UNDER	NA	NA	0	2	2
FCGR3A	NA	NA	NA	OVER	OVER	NA	NA	NA	2	0	2
SMIM5	NA	NA	NA	UNDER	UNDER	NA	NA	NA	0	2	2
CCNI2	NA	NA	NA	UNDER	OVER	NA	NA	NA	1	1	2
LINC01886	NA	NA	NA	OVER	NA	UNDER	NA	NA	1	1	2
ZNF469	NA	NA	NA	OVER	OVER	NA	NA	NA	2	0	2
ABHD11-AS1	NA	NA	NA	OVER	NA	OVER	NA	NA	2	0	2
AC005082.1	NA	NA	NA	UNDER	NA	UNDER	NA	NA	0	2	2
ERVMER34-1	NA	NA	NA	UNDER	NA	NA	NA	OVER	1	1	2
DARS-AS1	NA	NA	NA	OVER	NA	NA	NA	OVER	2	0	2
CASP4LP	NA	NA	NA	OVER	NA	NA	NA	UNDER	1	1	2
MSC-AS1	NA	NA	NA	OVER	NA	NA	NA	UNDER	1	1	2
ARHGEF38	NA	NA	NA	UNDER	OVER	NA	NA	NA	1	1	2
OR2I1P	NA	NA	NA	OVER	OVER	NA	NA	NA	2	0	2
APOBEC3G	NA	NA	NA	OVER	NA	NA	NA	UNDER	1	1	2
APOBEC3C	NA	NA	NA	OVER	NA	NA	NA	UNDER	1	1	2
MIR210HG	NA	NA	NA	OVER	NA	NA	NA	OVER	2	0	2
LINC02432	NA	NA	NA	UNDER	NA	UNDER	NA	NA	0	2	2
LINC01018	NA	NA	NA	UNDER	NA	NA	UNDER	NA	0	2	2
LINC02600	NA	NA	NA	UNDER	NA	NA	NA	UNDER	0	2	2
C1orf210	NA	NA	NA	UNDER	NA	NA	NA	OVER	1	1	2
AP000757.1	NA	NA	NA	UNDER	NA	UNDER	NA	NA	0	2	2
AC156455.1	NA	NA	NA	OVER	NA	NA	NA	UNDER	1	1	2
AL031710.1	NA	NA	NA	UNDER	NA	UNDER	NA	NA	0	2	2
ZNF582-AS1	NA	NA	NA	UNDER	NA	NA	NA	UNDER	0	2	2
AC009549.1	NA	NA	NA	OVER	NA	OVER	NA	NA	2	0	2
AL365181.2	NA	NA	NA	OVER	OVER	NA	NA	NA	2	0	2
LINC02348	NA	NA	NA	OVER	NA	NA	UNDER	NA	1	1	2
AL031123.5	NA	NA	NA	UNDER	NA	UNDER	NA	NA	0	2	2
CAMK2B	NA	NA	NA	NA	UNDER	NA	UNDER	NA	0	2	2
HOMER2	NA	NA	NA	NA	UNDER	NA	NA	OVER	1	1	2
SCG3	NA	NA	NA	NA	UNDER	UNDER	NA	NA	0	2	2
VIPR2	NA	NA	NA	NA	UNDER	NA	NA	UNDER	0	2	2
PRUNE2	NA	NA	NA	NA	UNDER	NA	NA	UNDER	0	2	2
TNFSF11	NA	NA	NA	NA	OVER	NA	UNDER	NA	1	1	2
LRAT	NA	NA	NA	NA	UNDER	NA	UNDER	NA	0	2	2
SOX15	NA	NA	NA	NA	UNDER	NA	NA	UNDER	0	2	2
FOXJ1	NA	NA	NA	NA	OVER	UNDER	NA	NA	1	1	2
APOE	NA	NA	NA	NA	OVER	OVER	NA	NA	2	0	2
ULBP2	NA	NA	NA	NA	OVER	OVER	NA	NA	2	0	2
DTNA	NA	NA	NA	NA	UNDER	NA	NA	UNDER	0	2	2
MARVELD3	NA	NA	NA	NA	OVER	NA	NA	OVER	2	0	2
GRB7	NA	NA	NA	NA	OVER	OVER	NA	NA	2	0	2
TAGLN	NA	NA	NA	NA	UNDER	NA	NA	UNDER	0	2	2
CDH22	NA	NA	NA	NA	UNDER	OVER	NA	NA	1	1	2
FMN2	NA	NA	NA	NA	UNDER	NA	NA	UNDER	0	2	2
HKDC1	NA	NA	NA	NA	OVER	UNDER	NA	NA	1	1	2
MUC13	NA	NA	NA	NA	OVER	NA	OVER	NA	2	0	2
MARCKSL1	NA	NA	NA	NA	OVER	NA	NA	OVER	2	0	2
FAM83H	NA	NA	NA	NA	OVER	NA	NA	OVER	2	0	2
CTNNA3	NA	NA	NA	NA	UNDER	NA	UNDER	NA	0	2	2
CXCL17	NA	NA	NA	NA	UNDER	OVER	NA	NA	1	1	2
UBE2QL1	NA	NA	NA	NA	UNDER	OVER	NA	NA	1	1	2
SLC7A2	NA	NA	NA	NA	NA	NA	UNDER	UNDER	0	2	2
SELE	NA	NA	NA	NA	NA	NA	UNDER	UNDER	0	2	2
HGF	NA	NA	NA	NA	NA	NA	UNDER	UNDER	0	2	2
CPS1	NA	NA	NA	NA	NA	NA	UNDER	UNDER	0	2	2
RIPOR3	NA	NA	NA	NA	NA	NA	UNDER	UNDER	0	2	2
TTC39A	NA	NA	NA	NA	NA	NA	OVER	OVER	2	0	2
CD200	NA	NA	NA	NA	NA	NA	OVER	UNDER	1	1	2
CHRNA4	NA	NA	NA	NA	NA	UNDER	UNDER	NA	0	2	2
RNF125	NA	NA	NA	NA	NA	NA	UNDER	UNDER	0	2	2
RASL12	NA	NA	NA	NA	NA	NA	OVER	UNDER	1	1	2
OLFML3	NA	NA	NA	NA	NA	NA	UNDER	UNDER	0	2	2
APOA1	NA	NA	NA	NA	NA	UNDER	UNDER	NA	0	2	2
EGR2	NA	NA	NA	NA	NA	UNDER	UNDER	NA	0	2	2
PTGIS	NA	NA	NA	NA	NA	NA	UNDER	UNDER	0	2	2
STEAP4	NA	NA	NA	NA	NA	NA	UNDER	UNDER	0	2	2
ZFP36	NA	NA	NA	NA	NA	NA	UNDER	UNDER	0	2	2
CBFA2T3	NA	NA	NA	NA	NA	NA	UNDER	UNDER	0	2	2
CDH13	NA	NA	NA	NA	NA	NA	OVER	UNDER	1	1	2
CCN1	NA	NA	NA	NA	NA	NA	UNDER	UNDER	0	2	2
IGSF3	NA	NA	NA	NA	NA	NA	OVER	OVER	2	0	2
ECM1	NA	NA	NA	NA	NA	OVER	UNDER	NA	1	1	2
DIPK2B	NA	NA	NA	NA	NA	NA	OVER	UNDER	1	1	2
GLT1D1	NA	NA	NA	NA	NA	OVER	UNDER	NA	1	1	2
PTPRD	NA	NA	NA	NA	NA	NA	UNDER	UNDER	0	2	2
USP43	NA	NA	NA	NA	NA	NA	UNDER	OVER	1	1	2
GNA14	NA	NA	NA	NA	NA	NA	UNDER	UNDER	0	2	2
KRTCAP3	NA	NA	NA	NA	NA	NA	UNDER	OVER	1	1	2
RACGAP1	NA	NA	NA	NA	NA	NA	OVER	OVER	2	0	2
PTPN13	NA	NA	NA	NA	NA	NA	UNDER	UNDER	0	2	2
ADRA1B	NA	NA	NA	NA	NA	OVER	UNDER	NA	1	1	2
C1QTNF1	NA	NA	NA	NA	NA	NA	UNDER	UNDER	0	2	2
CD34	NA	NA	NA	NA	NA	NA	OVER	UNDER	1	1	2
KBTBD11	NA	NA	NA	NA	NA	NA	UNDER	UNDER	0	2	2
TRAIP	NA	NA	NA	NA	NA	NA	OVER	OVER	2	0	2
FLRT2	NA	NA	NA	NA	NA	NA	UNDER	UNDER	0	2	2
IDO2	NA	NA	NA	NA	NA	UNDER	UNDER	NA	0	2	2
ZDBF2	NA	NA	NA	NA	NA	NA	UNDER	UNDER	0	2	2
MXD3	NA	NA	NA	NA	NA	NA	OVER	OVER	2	0	2
SLC26A6	NA	NA	NA	NA	NA	NA	OVER	OVER	2	0	2
DNM3OS	NA	NA	NA	NA	NA	NA	UNDER	UNDER	0	2	2
AL035661.1	NA	NA	NA	NA	NA	NA	UNDER	OVER	1	1	2
GGCT	NA	NA	NA	NA	NA	OVER	NA	OVER	2	0	2
ADAM22	NA	NA	NA	NA	NA	UNDER	NA	UNDER	0	2	2
MAMLD1	NA	NA	NA	NA	NA	OVER	NA	UNDER	1	1	2
EPHA3	NA	NA	NA	NA	NA	UNDER	NA	UNDER	0	2	2
CDON	NA	NA	NA	NA	NA	UNDER	NA	UNDER	0	2	2
NRCAM	NA	NA	NA	NA	NA	OVER	NA	OVER	2	0	2
SH3GL2	NA	NA	NA	NA	NA	UNDER	NA	UNDER	0	2	2
HGD	NA	NA	NA	NA	NA	UNDER	NA	OVER	1	1	2
PLCH1	NA	NA	NA	NA	NA	UNDER	NA	OVER	1	1	2
ELAPOR1	NA	NA	NA	NA	NA	UNDER	NA	OVER	1	1	2
GLT8D2	NA	NA	NA	NA	NA	UNDER	NA	UNDER	0	2	2
SYNE1	NA	NA	NA	NA	NA	UNDER	NA	UNDER	0	2	2
LRP4	NA	NA	NA	NA	NA	OVER	NA	OVER	2	0	2
CYP1B1	NA	NA	NA	NA	NA	OVER	NA	UNDER	1	1	2
ARHGAP24	NA	NA	NA	NA	NA	UNDER	NA	UNDER	0	2	2
AMIGO2	NA	NA	NA	NA	NA	OVER	NA	UNDER	1	1	2
SYTL1	NA	NA	NA	NA	NA	OVER	NA	OVER	2	0	2
CSGALNACT1	NA	NA	NA	NA	NA	UNDER	NA	UNDER	0	2	2
ITPR1	NA	NA	NA	NA	NA	UNDER	NA	UNDER	0	2	2
CYSLTR2	NA	NA	NA	NA	NA	OVER	NA	UNDER	1	1	2
PDLIM3	NA	NA	NA	NA	NA	UNDER	NA	UNDER	0	2	2
PWWP3B	NA	NA	NA	NA	NA	UNDER	NA	UNDER	0	2	2
SHANK2	NA	NA	NA	NA	NA	UNDER	NA	OVER	1	1	2
DRAXIN	NA	NA	NA	NA	NA	OVER	NA	OVER	2	0	2
LRATD1	NA	NA	NA	NA	NA	OVER	NA	OVER	2	0	2
RASSF6	NA	NA	NA	NA	NA	UNDER	NA	OVER	1	1	2
ZFPM2	NA	NA	NA	NA	NA	UNDER	NA	UNDER	0	2	2
ZCCHC12	NA	NA	NA	NA	NA	OVER	NA	UNDER	1	1	2
ACBD7	NA	NA	NA	NA	NA	OVER	NA	OVER	2	0	2
FIBIN	NA	NA	NA	NA	NA	UNDER	NA	UNDER	0	2	2
[truncated: 3,065 more rows]

## Sheet: Table S4
Functional annotation summary of the 27 carcinoma signature genes obtained from paired DEA
Gene symbol	Ensembl	Entrezgene description	gene biotype	Hallmark	Bibliography	Reference
MMP11	ENSG00000099953	matrix metallopeptidase 11 (stromelysin 3)	protein_coding	Metastasis, apoptosis	MMP11-overexpressing macrophages enhanced the migration of HER2-positive (HER2+) breast cancer cells, recruitment of monocytes, and tube formation of endothelial cells. (1) Exosomal miRNA-139 in cancer-associated fibroblasts inhibits gastric cancer progression by repressing MMP11 expression (2) MMP11 expression correlates with aggressive profile and invasiveness of different types of carcinoma.(3…	(1) DOI: 10.1038/s41374-021-00699-y (2) DOI: 10.7150/ijbs.33750 (3) DOI: 10.1158/1078-0432.CCR-08-3226 (4) https://doi.org/10.3892/ijo.2016.3400
ANGPTL1	ENSG00000116194	angiopoietin-like 1	protein_coding	Proliferation and metastasis	ANGPTL1 attenuates cancer migration, invasion, and stemness through regulating FOXO3a-mediated SOX2 expression in colorectal cancer (1) ANGPTL1 was demonstrated to inhibit thyroid cancer cell proliferation, migration and invasion and ANGPTL1 expression levels were reduced in patients with DTC with recurrence compared with those in patients with non‑recurrent DTC. Thyroid cancer (2) ANGPTL1 has be…	(1) DOI: 10.1042/CS20220043 (2) https://doi.org/10.3892/ol.2020.12103 (3) https://doi.org/10.3390/ijms19020431 (4) https://doi.org/10.1002/hep.28773 (5) https://doi.org/10.1158/0008-5472.CAN-17-0579
GSTM5	ENSG00000134201	glutathione S-transferase mu 5	protein_coding	Proliferation and metastasis	Anti-Cancer Effects and Tumor Marker Role of Glutathione S-Transferase Mu 5 in Human Bladder Cancer (1). Aberrant expression of GSTM5 in lung adenocarcinoma is associated with DNA hypermethylation and poor prognosis (2).	(1) DOI: 10.3390/ijms22063056 (2) https://doi.org/10.1186/s12885-022-09711-0
IQGAP3	ENSG00000183856	IQ motif containing GTPase activating protein 3	protein_coding	Proliferation and metastasis	High expression of IQGAP3 indicates poor prognosis in colorectal cancer patients (1) IQGAP3 interacts with Rad17 to recruit the Mre11-Rad50-Nbs1 complex and contributes to radioresistance in lung cancer (2) IQGAP3 promotes cancer proliferation and metastasis in high-grade serous ovarian cancer (3) IQGAP2 expression is reduced and plays a tumor suppressor role in most solid cancer types, while IQG…	(1) DOI: 10.1177/1724600819876951 (2) DOI: 10.1016/j.canlet.2020.08.042 (3) DOI: 10.3892/ol.2020.11664 (4) doi: 10.3390/cancers15041115 (5) https://doi.org/10.3389/fphar.2020.584450 (6) 10.1186/s12967-017-1275-8 (7) 10.3390/biom10081194
UHRF1	ENSG00000276043	Ubiquitin Like With PHD And Ring Finger Domains 1	protein_coding	Epigenetic modifictations	UHRF1 expression is upregulated and associated with cellular proliferation in colorectal cancer (1) Analysis of UHRF1 expression in human ovarian cancer tissues and its regulation in cancer cell growth (2) Upregulated UHRF1 promotes bladder cancer cell invasion by epigenetic silencing of KiSS1 (3) UHRF1 Induces Metastasis in Thyroid Cancer (4). Some studies found that UHRF1 inhibits the transcrip…	(1) DOI: 10.3892/or.2012.2064 (2) DOI: 10.1007/s13277-015-3638-1 (3) DOI: 10.1371/journal.pone.0104252 (4) DOI: 10.1155/2022/7716427 (5) doi: 10.21037/tcr.2019.06.19 (6) 10.1093/nar/gkab293 (7) 10.1016/j.ccr.2014.01.003
CCBE1	ENSG00000183287	collagen and calcium binding EGF domains 1	protein_coding	Angiogenesis	knockdown of CCBE1 results in a greater invasive capacity. Breast cancer (1) CCBE1 overexpression significantly promotes the tube formation ability of the human umbilical vein endothelial cells (HUVECs) in vitro and enhances angiogenesis and tumor growth in vivo. Knockdown of CCBE1 decreases the angiogenic ability of CRC. Colorectal cancer (2) Clinical significance of CCBE1 expression in lung can…	(1) DOI: 10.1038/bjc.2017.105 (2) DOI: 10.2174/1566524021666211124092804 (3) https://doi.org/10.3892/mmr.2017.8187 (4) https://doi.org/10.1038/srep31071
MYBL2	ENSG00000101057	v-myb avian myeloblastosis viral oncogene homolog-like 2	protein_coding	Proliferation	Pan-cancer analysis indicates that MYBL2 is associated with the prognosis and immunotherapy of multiple cancers as an oncogene (1) MYBL2 promotes proliferation and metastasis of bladder cancer through transactivation of CDCA3 (2) MYBL2 (B-Myb): a central regulator of cell proliferation, cell survival and differentiation involved in tumorigenesis. Cancer in general (3) Increased MYBL2 expression i…	(1) DOI: 10.1080/15384101.2021.1982494 (2) https://doi.org/10.1038/s41388-022-02456-x (3) doi: 10.1038/cddis.2017.244 (4) https://doi.org/10.1002/1878-0261.13314 (5) https://doi.org/10.1016/j.jhep.2010.10.031 (6) PMC4473330
CHRDL1	ENSG00000101938	chordin-like 1	protein_coding	Metastasis	Chordin-Like 1 Suppresses Bone Morphogenetic Protein 4-Induced Breast Cancer Cell Migration and Invasion (1) Hypermethylation of the CHRDL1 promoter induces proliferation and metastasis by activating Akt and Erk in gastric cancer (2) CHRDL1 has an inhibitory effect on OSCC metastasis via the MAPK signaling pathway, which provides a new possible potential therapeutic target against Oral Squamous C…	(1) DOI: 10.1128/MCB.00600-15 (2) DOI: 10.18632/oncotarget.15513 (3) https://doi.org/10.3389/fonc.2022.862751 (4) DOI: 10.1097/MD.0000000000032778 (5) 10.1002/mc.23711
PKMYT1	ENSG00000127564	protein kinase, membrane associated tyrosine/threonine 1	protein_coding	Proliferation	Knockdown of PKMYT1 is associated with autophagy inhibition and apoptosis induction and suppresses tumor progression in hepatocellular carcinoma (1) PKMYT1 inhibits lung adenocarcinoma progression by abrogating AKT1 activity (2) Overexpressed PKMYT1 promotes tumor progression and associates with poor survival in esophageal squamous cell carcinoma (3) PKMYT1 Promotes Gastric Cancer Cell Proliferat…	(1) DOI: 10.1016/j.bbrc.2022.11.084 (2) DOI: 10.1007/s13402-022-00744-y (3) PMID: 31695486 (4) doi: 10.2147/OTT.S255746 (4) doi: 10.3389/fonc.2022.1002186
ABCA8	ENSG00000141338	ATP-binding cassette, sub-family A (ABC1), member 8	protein_coding	Proliferation and metastasis	ABCA8 inhibits breast cancer cell proliferation by regulating the AMP activated protein kinase/mammalian target of rapamycin signaling pathway (1) ABCA8 is regulated by miR-374b-5p and inhibits proliferation and metastasis of hepatocellular carcinoma through the ERK/ZEB1 pathway (2) ABCA8-mediated efflux of taurocholic acid contributes to gemcitabine insensitivity in human pancreatic cancer via t…	(1) DOI: 10.1002/tox.23495 (2)DOI: 10.1186/s13046-020-01591-1 (3) DOI: 10.1038/s41420-020-00390-z
CTHRC1	ENSG00000164932	collagen triple helix repeat containing 1	protein_coding	Proliferation and metastasis	CTHRC1 promotes cervical cancer cell migration and invasion in vitro and metastasis in vivo. E6/E7 regulates the expression of CTHRC1 in cervical cancer by E6/E7-p53-POU2F1 (POU class 2 homeobox 1) axis. Futhermore, CTHRC1 activates Wnt/PCP signaling pathway (1). inhibition of CTHRC1 expression resulted in decreased cell migration in vitro.(...) Aberrant expression of CTHRC1 is widely present in …	(1) DOI: 10.1038/srep44744 (2) DOI: 10.1158/1078-0432.CCR-06-0030 (3) https://doi.org/10.3892/ol.2023.13719 (4) doi: 10.3389/fgene.2022.900124 (5) doi: 10.1155/2020/9578701 (6) 10.3389/fgene.2022.900124
PKNOX2	ENSG00000165495	PBX/knotted 1 homeobox 2	protein_coding	Proliferation	PKNOX2 suppresses gastric cancer through the transcriptional activation of IGFBP5 and p53 (1) Decreased PKNOX2 expression in FA BM-MSCs may provide new insights into the molecular pathophysiology of the disease and TGF-β1 levels of the microenvironment may be the cause of PKNOX2 downregulation. Fanconi anemia (2) PKNOX2 suppresses lung cancer cell proliferation by inhibiting the PI3K/AKT/mTOR axi…	(1)10.1038/s41388-019-0743-4 (2) DOI: 10.1007/s11033-018-4522-z (3) doi: 10.3892/etm.2023.11917 (4) 10.1038/s41388-019-0743-4
UBE2C	ENSG00000175063	ubiquitin-conjugating enzyme E2C	protein_coding	Proliferation and metastasis	Our results showed that the expression of UBE2C was positively regulated by miR-17/20a at both the mRNA and protein levels. (…) Inhibition of miR-17/20a in gastric cancer cells was statistically correlated with a decrease in cell growth. These results demonstrate that upregulation of miR-17/20a promotes gastric cancer cell growth by targeting UBE2C and inhibition of their levels is a potentially …	(1) DOI: 10.3892/or.2015.3835 (2) DOI: 10.1155/2021/9250207 (3) https://doi.org/10.1172/JCI162434 (4) https://doi.org/10.3892/ol.2016.4171 (5) https://doi.org/10.1158/1541-7786.MCR-19-0561 (6) 10.18632/aging.204792
DES	ENSG00000175084	desmin	protein_coding	Angiogenesis	Desmin expression in colorectal cancer stroma correlates with advanced stage disease and marks angiogenic microvessels (1).	DOI: 10.1186/1559-0275-8-16
RELN	ENSG00000189056	Reelin	protein_coding	Metastasis	Reelin (RELN) encodes a large secreted extracellular matrix protein, and it is critical for cell positioning. Studies conducted in the null reeler mouse have indicated that the serine protease activity of RELN is critical for developing the brain. number of studies have revealed changes in the expression of RELN in different cancer types (1) Reelin Is Involved in Transforming Growth Factor-β1-Ind…	(1) doi: 10.3390/cells11233841 (2) doi: 10.1371/journal.pone.0031802
ADH1B	ENSG00000196616	alcohol dehydrogenase 1B (class I), beta polypeptide	protein_coding	Metastasis	Our data identify ADH1B as a novel potential mesenchymal tumor suppressor, which plays a critical role in ADH1B/retinoid-mediated regulation of tumor-promoting IL-6. Colon cancer (1) The expression of ADH1B was distinctly downregulated in tumor tissues of pan-cancer. (2) ADH1B overexpression leads to a more infiltrative cancer cell phenotype, promotes metastasis, increases the adhesion of cancer …	(1) DOI: 10.1038/s41416-022-02066-0 (2) DOI: 10.3389/fphar.2023.1166454 (3) DOI: 10.18632/oncotarget.25344 The prognostic effect of ADH1B and ALDH2in lung adenocarcinoma.
MT1M	ENSG00000205364	metallothionein 1M	protein_coding	Metastasis, proliferation & apoptosis	Metallothionein MT1M Suppresses Carcinogenesis of Esophageal Carcinoma Cells through Inhibition of the Epithelial-Mesenchymal Transition and the SOD1/PI3K Axis (1) DNA methylation of metallothionein genes is associated with the clinical features of renal cell carcinoma (2) MT1M can suppress HepG2 proliferation and induce HepG2 apoptosis through downregulating Bcl-2, upregulating Bax, and enhancin…	(1) DOI: 10.14348/molcells.2021.2179 (2) DOI: 10.3892/or.2019.7109 (3) DOI: 10.26355/eurrev_201802_14295
CDT1	ENSG00000167513	Chromatin Licensing And DNA Replication Factor 1	protein_coding	Proliferation	CDT1 is normally expressed in the G1 phase and regulates the cell cycle. epatocytes overexpressing CDT1 with abnormal morphological features may be involved in the induction or differentiation of cancer cells. (1)	(1) doi: 10.3164/jcbn.23-43
FAM111B	ENSG00000189057	FAM111 Trypsin Like Peptidase B	protein_coding	Proliferation	FAM111B Acts as an Oncogene in Bladder Cancer. laying a critical role in tumorigenesis, progression, and metastasis of BLCA (1) FAM111B, a direct target of p53, promotes the malignant process of lung adenocarcinoma (2)	(1) DOI: 10.3390/cancers15215122 (2) doi: 10.2147/OTT.S190934
SFRP1	ENSG00000104332	Secreted Frizzled Related Protein 1	protein_coding	Developmental process	SFRP1 decreases WNT-Mediated M2 macrophage marker expression in breast tissue (1) The Role of Notch, Hedgehog, and Wnt Signaling Pathways in the Resistance of Tumors to Anticancer Therapies (2)	(1) DOI: 10.1007/s00262-024-03638-0 (2) https://doi.org/10.3389/fcell.2021.650772
C7	ENSG00000112936	complement component 7	protein_coding	Proliferation & diferentiation	Complement component 7 (C7), a potential tumor suppressor, is correlated with tumor progression and prognosis. Ovarian cancer (1) Knockdown of C7 and CFH expression abrogated tumorsphere formation and induced differentiation. Liver cancer (2) High Expression of Complement Component C7 Indicates Poor Prognosis of Breast Cancer and Is Insensitive to Taxane-Anthracycline Chemotherapy (3) Androgen-re…	(1) DOI: 10.18632/oncotarget.13294 (2) DOI: 10.1016/j.canlet.2015.12.005 (3) DOI: 10.3389/fonc.2021.724250 (4) https://doi.org/10.1038/s41388-023-02759-7 (5) DOI: https://doi.org/10.21203/rs.3.rs-1195043/v1
GHR	ENSG00000112964	Growth Hormone Receptor	protein_coding	Proliferation	Growth hormone receptor promotes breast cancer progression via the BRAF/MEK/ERK signaling pathway (1)	(1) doi: 10.1002/2211-5463.12816
LYVE1	ENSG00000133800	Lymphatic Vessel Endothelial Hyaluronan Receptor 1	protein_coding	Metastasis	High LYVE-1-positive lymphatic vessel numbers are associated with poor outcome in breast cancer (1) Lyve-1 deficiency enhances the hepatic immune microenvironment entailing altered susceptibility to melanoma liver metastasis (2) The prognostic influence of lymphatic endothelium–specific hyaluronan receptor 1 in cancer: A systematic review (3)	(1) DOI: 10.1158/1078-0432.CCR-03-0826 (2) https://doi.org/10.1186/s12935-022-02800-x (3) https://doi.org/10.1111/cas.15199
IGSF10	ENSG00000152580	immunoglobulin superfamily, member 10	protein_coding	Proliferation	Pan-cancer analyses reveal IGSF10 as an immunological and prognostic biomarker (1). Immunoglobulin superfamily member 10 is a novel prognostic biomarker for breast cancer (2). Analysis showed that the expression level of IGSF10 was significantly associated with the activation of the integrin‑β1/focal adhesion kinase (FAK) pathway. Western blotting revealed that knockout of IGSF10 resulted in the …	(1) DOI: 10.3389/fgene.2022.1032382 (2) DOI: 10.7717/peerj.10128 (3) https://doi.org/10.3892/ijo.2019.4926
MFAP4	ENSG00000166482	microfibrillar-associated protein 4	protein_coding	Proliferation and metastasis	MFAP4 was frequently downregulated in the most human cancers and high mRNA expression of MFAP4 significantly correlated with better overall survival in breast cancer. DNA hypermethylation in the promoter of MFAP4 decreased its mRNA expression. MFAP4 strongly associated with pathway in impairment and alteration of the elastic fibers (1). In prostate and urinary bladder cancers, MFAP4 level is decr…	(1) DOI: 10.2217/epi-2018-0080 (2) https://doi.org/10.3390/cells11132115
RNF150	ENSG00000170153	Ring Finger Protein 150	protein_coding	#N/A	Identification of RNF150 as the hub gene associated with microsatellite instability in gastric cancer (1) RNF150 suppresses papillary thyroid carcinoma with ASK1 ubiquitination presenting a direct target via inactivating p38 signaling axis (2)	(1) https://doi.org/10.1038/s41598-023-39255-7 (2) DOI: 10.1002/cbin.12011
HBB	ENSG00000244734	Hemoglobin Subunit Beta	#N/A	#N/A	Non-conventional role of haemoglobin beta in breast malignancy (1) We found that HBB is downregulated in most cancers, and the expression level of HBB is associated with prognosis of tumor patients in certain cancers.(2)	(1) doi: 10.1158/1078-0432.CCR-03-0826.(2) http://dx.doi.org/10.2139/ssrn.4245565

## Sheet: Table S5
Cancer Hallmarks and pathway affected by the 27 genes in the carcinoma signature
Pathway	Module	MMP11	ANGPTL1	GSTM5	IQGAP3	UHRF1	CCBE1	MYBL2	CHRDL1	PKMYT1	ABCA8	CTHRC1	PKNOX2	UBE2C	DES	RELN	ADH1B	MT1M	CDT1	SFRP1	C7	GHR	FAM111B	LYVE1	IGSF10	MFAP4	RNF150	HBB
GPCR Pathway	Signal Transduction	1
Matrix metalloproteinases	Extracellular matrix organization	1
Collagen chain trimerization	Extracellular matrix organization	1
Integrin Pathway	Extracellular matrix organization	1
Extracellular matrix organization	Extracellular matrix organization	1																								1
Colorectal Cancer Metastasis	Cancer	1
Akt Signaling	Signal Transduction		1
PAK Pathway	Signal Transduction		1
MIF Mediated Glucocorticoid Regulation	Immune system		1
ERK Signaling	Signal Transduction		1												1
Immune response IL-23 signaling pathway	Immune system		1
TGF-Beta Pathway	Signal Transduction		1											1								1
Nuclear receptors meta-pathway	Cellular responses to stimuli			1																	1
Metabolism	Metabolism			1													1							1
Metapathway biotransformation Phase I and II	Metabolism			1													1
Glutathione conjugation	Metabolism			1
Activation of AMPK downstream of NMDARs	Neuronal system				1
Ciliary landscape	Cytoeskeleton				1
Signaling by Rho GTPases	Signal Transduction				1
G-protein signaling RAC1 in cellular process	Cytoeskeleton				1
RAC1 GTPase cycle	Signal Transduction				1
RHOC GTPase cycle	Signal Transduction				1
Signal Transduction	Signal Transduction				1				1											1
RHOQ GTPase cycle	Signal Transduction				1
Pathways affected in adenoid cystic carcinoma	Cancer					1
Gene expression (Transcription)	Gene expression (Transcription)					1		1						1
Chromatin Regulation / Acetylation	Epigenetic changes					1
Malignant pleural mesothelioma	Cancer					1						1								1
RNA Polymerase I Promoter Opening	Gene expression (Transcription)					1
Mitotic G1 phase and G1/S transition	Cell cycle							1											1
Transcriptional regulation by the AP-2 (TFAP2) family of transcription factors	Gene expression (Transcription)							1
G0 and Early G1	Cell cycle							1											1
E2F transcription factor network	Cell cycle							1
Gastric cancer network 1	Cancer							1						1
Cell Cycle, Mitotic	Cell cycle							1		1				1					1
Loss of proteins required for interphase microtubule organization from the centrosome	Cell cycle							1			1
Signaling by BMP	Signal Transduction								1
Signaling by TGFB family members	Signal Transduction								1
Metabolism of proteins	Metabolism of proteins								1					1
Regulation of Insulin-like Growth Factor (IGF) transport and uptake by Insulin-like Growth Factor Binding Proteins (IGFBPs)	Metabolism of proteins								1
DNA Damage	DNA									1				1					1
Cyclin A/B1/B2 associated events during G2/M transition	Cell cycle									1
Cell cycle	Cell cycle									1
Cell Cycle Checkpoints	Cell cycle									1				1
Transport of inorganic cations/anions and amino acids/oligopeptides	Transport of small molecules										1																	1
Regulation of activated PAK-2p34 by proteasome mediated degradation	Programmed cell death										1			1					1
Noncanonical Wnt signaling pathway	Signal Transduction											1
Wnt Pathway	Signal Transduction											1
Clock-controlled autophagy in bone metabolism	Autophagy											1
EML4 and NUDC in mitotic spindle formation	Cell cycle													1
Ubiquitin-Proteasome Dependent Proteolysis	Metabolism of proteins													1
APC-Cdc20 mediated degradation of Nek2A	Cell cycle													1
Cellular responses to stimuli	Cellular responses to stimuli													1				1			1							1
Defective binding of RB1 mutants to E2F1,(E2F2, E2F3)	Disease													1
Gastric cancer network 2	Cancer													1
Cellular Senescence	Cellular responses to stimuli													1
Protein ubiquitination	Metabolism of proteins													1
Remodeling of Adherens Junctions	Cell-cell communication													1
Separation of Sister Chromatids	Cell cycle													1
Ubiquitination Cascade	Metabolism of proteins													1
Class I MHC mediated antigen processing and presentation	Immune system													1
Infectious disease	Disease													1
Innate Immune System	Immune system													1							1	1						1
Assembly of the pre-replicative complex	Cell cycle													1					1
purine nucleotides de novo biosynthesis	Metabolism														1
Cohesin complex - Cornelia de Lange syndrome	Disease														1
SMC1/SMC3 role in DNA damage - Cornelia de Lange Syndrome	Disease														1
Methionine de novo and salvage pathway	Metabolism														1
NIPBL role in DNA damage - Cornelia de Lange syndrome	Disease														1
Metabolism of nucleotides	Metabolism														1
pyrimidine deoxyribonucleotides biosynthesis from CTP	Metabolism														1
Pyrimidine metabolism	Metabolism														1
superpathway of tryptophan utilization	Metabolism														1		1
Cardiac conduction	Disease														1
Mesenchymal Stem Cells and Lineage-specific Markers	Developmental biology														1
Aurora B signaling	Cell cycle														1
Sphingolipid pathway	Metabolism														1
Cytoskeletal Signaling	Cytoeskeleton														1
DREAM Repression and Dynorphin Expression	Signal Transduction														1
Striated muscle contraction pathway	Muscle contraction														1
Markers of kidney cell lineage	Developmental biology														1					1
COPI-independent Golgi-to-ER retrograde traffic	Vesicle-mediated transport														1
sphingolipid biosynthesis (mammals)	Metabolism														1
erythro-tetrahydrobiopterin biosynthesis I	Metabolism														1
One-carbon metabolism and related pathways	Metabolism														1
Inositol phosphate metabolism	Metabolism														1
Sphingolipid metabolism	Metabolism														1
Glutamate and glutamine metabolism	Metabolism														1
PI3K-Akt signaling pathway	Signal Transduction															1						1
Lissencephaly gene (LIS1) in neuronal migration and development	Neuronal system															1
22q11.2 copy number variation syndrome	Disease															1
Neurogenesis regulation in the olfactory epithelium	Neuronal system															1
Reelin Pathway (Cajal-Retzius cells)	Developmental biology															1
Nervous system development	Neuronal system															1
Reelin signalling pathway	Developmental biology															1
Focal adhesion	Signal Transduction															1
Guidance Cues and Growth Cone Motility	Cytoeskeleton															1
Disulfiram Pathway, Pharmacodynamics (Dopaminergic neuron)	Metabolism																1
Desflurane Pathway, Pharmacokinetics	Metabolism																1
ethanol degradation II	Metabolism																1
Disulfiram Pathway, Pharmacodynamics (Cocaine and Ethanol PK)	Metabolism																1
Oxidation by cytochrome P450	Metabolism																1
Abacavir Pathway, Pharmacokinetics/Pharmacodynamics	Metabolism																1
Glucose / Energy Metabolism	Metabolism																1											1
Ethanol effects on histone modifications																	1
Tyrosine metabolism p.1 (dopamine)	Metabolism																1
Cyclophosphamide Pathway, Pharmacodynamics	Metabolism																1
Metal ion SLC transporters	Transport of small molecules																	1
Activation of the pre-replicative complex	Cell cycle																		1
Retinoblastoma gene in cancer	Cancer																		1
Cell cycle Regulation of G1/S transition (part 1)	Cell cycle																		1
Endoderm differentiation	Developmental biology																			1
Vitamin D receptor pathway																				1
Signaling by WNT	Signal Transduction																			1
Negative regulation of TCF-dependent signaling by WNT ligand antagonists	Signal Transduction																			1
ncRNAs involved in Wnt signaling in hepatocellular carcinoma	Signal Transduction																			1
Validated targets of C-MYC transcriptional repression	Cell cycle																			1
Mammary gland development pathway - Embryonic development (Stage 1 of 4)	Developmental biology																			1
Wnt / Hedgehog / Notch	Signal Transduction																			1
Hair follicle development: cytodifferentiation - part 3 of 3	Signal Transduction																			1
BMP signaling in eyelid development	Developmental biology																			1
BMP2-WNT4-FOXO1 pathway in primary endometrial stromal cell differentiation	Developmental biology																			1
Complement cascade	Immune system																				1
Initial triggering of complement	Immune system																				1
Immune response Lectin induced complement pathway	Immune system																				1
Diseases of hemostasis	Disease																				1
Allograft rejection	Disease																				1
Cellular response to heat stress	Cellular responses to stimuli																				1
Constitutive androstane receptor pathway	Signal Transduction																				1
Endochondral ossification with skeletal dysplasias	Disease																					1
JAK-STAT signaling in the regulation of Beta-cells	Signal Transduction																					1
Growth hormone receptor signaling	Signal Transduction																					1
Prolactin Signaling	Signal Transduction																					1
Familial hyperlipidemia type 1	Disease																					1
Cytokine Signaling in Immune system	Immune system																					1
Regulatory circuits of the STAT3 signaling pathway	Signal Transduction																					1
Translation Insulin regulation of translation	Metabolism																					1
Notch-mediated HES/HEY network	Gene expression (Transcription)																					1
Glycosaminoglycan metabolism	Metabolism																							1
Cell adhesion_Cell-matrix glycoconjugates	Extracellular matrix organization																							1
Elastic fibre formation	Extracellular matrix organization																									1
O2/CO2 exchange in erythrocytes																												1
Binding and Uptake of Ligands by Scavenger Receptors	Transport of small molecules																											1
Circadian Clock																												1
Vesicle-mediated transport	Transport of small molecules																											1
Budding and maturation of HIV virion	Disease																											1
Response to elevated platelet cytosolic Ca2+	Hemostasis																											1
Nuclear events mediated by NFE2L2	Cellular responses to stimuli																											1
Golgi-to-ER retrograde transport	Transport of small molecules																											1
Selective autophagy	Autophagy																											1

## Sheet: Table S6
	Hyperparameters: Tested and Selected Configurations for the Carcioma detection classifier.
	RandomForest
	Parameters	Tried values	Selected
	n_estimators	[50, 100]	100
	max_depth	[None, 10]	None
	min_samples_split	[2, 5]	5
	min_samples_leaf	[1, 2]	2
	bootstrap	[True, False]	False
	XGBoost
	Parameters	Tried values	Selected
	learning_rate	[0.01, 0.1]	0.1
	n_estimators	[50, 100]	50
	max_depth	[3, 5]	5
	min_child_weight	[1, 3]	1
	subsample	[0.8, 0.9]	0.8
	colsample_bytree	[0.8, 0.9]	0.8
	gamma	[0, 0.1]	0
	MLP
	Parameters	Tried values	Selected
	hidden_layer_sizes	[(50,), (100,)]	(100,)
	activation	['relu', 'tanh']	relu
	alpha	[0.0001, 0.001]	0.0001
	max_iter	[200, 300]	200

## Sheet: Table S7
	Models' metrics in the train set
RandomForest						RandomForest
Class	precision	recall	f1-score	support		AUC_ROC	AUC_PRC	accuracy
healthy	1	1	1	303		1	1	1
tumor	1	1	1	302
macro avg	1	1	1	605
weighted avg	1	1	1	605
XGBoost						XGBoost
Class	precision	recall	f1-score	support		AUC_ROC	AUC_PRC	accuracy
healthy	0.995058	0.993421	0.9967	303		0.995039	0.999967	0.995041
tumor	0.995025	0.996678	0.993377	302
macro avg	0.995041	0.995049	0.995039	605
weighted avg	0.995041	0.995047	0.995041	605
MLP						MLP
Class	precision	recall	f1-score	support		AUC_ROC	AUC_PRC	accuracy
healthy	0.960656	0.954397	0.966997	303		0.96032	0.982398	0.960331
tumor	0.96	0.966443	0.953642	302
macro avg	0.960328	0.96042	0.96032	605
weighted avg	0.960328	0.96041	0.960331	605

## Sheet: Table S8
	Models' metrics in the test set
RandomForest						RandomForest
Class	precision	recall	f1-score	support		AUC_ROC	AUC_PRC	accuracy
healthy	0.969697	0.992248	0.980843	129		0.996303	0.996786	0.980695
tumor	0.992126	0.969231	0.980545	130
macro avg	0.980911	0.980739	0.980694	259
weighted avg	0.980955	0.980695	0.980693	259

## Sheet: Tabla S9
Aditional external validation cohorts
Validation Dataset 1 RandomForest						Validation Dataset 1 RandomForest
Class	precision	recall	f1-score	support		AUC_ROC	AUC_PRC	accuracy
healthy	0	0	0	0		-	-	0.99706
tumor	1	0.99706	0.998528	4081
macro avg	0.50	0.49853	0.499264	4081		It is not possible to calculate AUC_ROC or AUC_PRC with only one class
weighted avg	1.00	0.99706	0.998528	4081
Validation Dataset 2 RandomForest						Validation Dataset 2 RandomForest
Class	precision	recall	f1-score	support		AUC_ROC	AUC_PRC	accuracy
healthy	0.881657	0.846591	0.863768	176		0.989940	0.999235	0.982796
tumor	0.989465	0.992175	0.990819	2556
macro avg	0.935561	0.919383	0.927293	2732
weighted avg	0.982520	0.982796	0.982634	2732

## Sheet: Table S10
	Hyperparameters: Tested and Selected Configurations for the Carcioma tissue of origin classifier.
	RandomForest
	Parameters	Tried values	Selected
	n_estimators	[100, 300, 500]	100
	max_depth	[None, 10, 20, 30]	10
	min_samples_split	[2, 5, 10]	2
	min_samples_leaf	[1,2,4]	2
	criterion	['gini', 'entropy']	entropy
	max_features	['sqrt', 'log2']	sqrt
	XGBoost
	Parameters	Tried values	Selected
	learning_rate	[0.01, 0.1, 0.3]	0.3
	n_estimators	[100, 300, 500]	100
	max_depth	[3, 6, 9]	3
	min_child_weight	[1, 3, 5]	1
	subsample	[0.5, 0.7, 1.0]	0.7
	colsample_bytree	[0.5, 0.7, 1.0]	0.7
	MLP
	Parameters	Tried values	Selected
	hidden_layer_sizes	[(50,50,50), (50,100,50), (100,)]	(100,)
	alpha	[0.0001, 0.05]	0.05
	solver	['sgd', 'adam']	adam
	learning_rate	['constant','adaptive']	constant

[truncated: 2 more sheets: Table S11, Table S12]
